# Supplementary material for: The moss-specific transcription factor PpERF24 positively modulates immunity against fungal pathogens in Physcomitrium patens
Source: Front Plant Sci. 2022 Sep 15;13:908682. doi: 10.3389/fpls.2022.908682 (PMC9520294; doi:10.3389/fpls.2022.908682)
Supplement: Supplementary file 7 [file Table_1.XLSX]

## Sheet: Hoja1
	Supplementary Table 1: List of primers used for biomass determination and defense genes expression by qPCR analysis.
	Gene name	Primer name	Sequence (5' > 3')	Description
	Pp3c11_14690	Pp3c11_14690_F	AGCATCACTTGTGTGGCTTG	PpERF24
		Pp3c11_14690_R	CGAAGACTCTCCATCCATCC
	Pp3c26_3070	Pp3c26_3070_F	GGTAAGATCAAGCCACCCCC	Peroxidase (Prx)
		Pp3c26_3070_R	AGCAAATCACTCGACAGCCA
	Pp3c23_3520	Pp3c23_3520_F	ACAGATACTCGACGGACCCA	MYB
		Pp3c23_3520_R	GCTGTACTCCGATGGCTCAA
	Pp3c13_2080	Pp3c13_2080_F	CACCCGTAACTGTGGGTTGA	MYC
		Pp3c13_2080_R	CGACGAGTTGGGAGAACACA
	Pp3c13_5070	Pp3c13_5070_F	GACGCGGAGGAATCTAAGGG	MYB
		Pp3c13_5070_R	AGTGGGTCTACATTCTGCGG
	Pp3c3_23550	Pp3c3_23550_F	GCGTAAGTAGCACATTCCCG	NADPH2:quinone reductase (QOR)
		Pp3c3_23550_R	TGGTTCTGGTAGCTGGTTCTG
	Pp3c4_2660	Pp3c4_2660_F	CCTGGATCGTGTTCGTGACT	ERF106 according to Supplementary Table 3
		Pp3c4_2660_R	TATGCACAGGGGATGAAGCC
	Pp3c25_1200	Pp3c25_1200_F	AAGTGCCTATGCGTTGTGGA	solute carrier family 40 (iron-regulated transporter), member 1 (SLC40)
		Pp3c25_1200_R	AAGACAGTGGCCGTAGATGC
	Pp3c1_42920	Pp3c1_42920_F	ACTCGGTGGAAGTTGTGCTC	MYB
		Pp3c1_42920_R	GTCCCACGACACCATTCTCG
	Pp3c19_1420	Pp3c19_1420_F	GCACAAGTCATCGAAAGGCA	Thioredoxin
		Pp3c19_1420_R	GATCGAAGTCACACCCCCAC
	Pp3c8_7340	Pp3c8_7340_F	ATGGGTTTCGGAGATTCGGG	ERF138 according to Supplementary Table 3
		Pp3c8_7340_R	TCAAGCATACCACAGCAGCA
	Pp3c26_950	Pp3c26_950_F	TCGTTGCACCTCTCATCGTC	Protein tyrosine kinase (Pkinase_Tyr) // Leucine rich repeat (LRR_8)
		Pp3c26_950_R	AGTTGGTCATACATTGCGTCCA
	Pp3c22_19580	Pp3c22_19580_F	CTCGCATCGCATCGTTGAAA	Flavonoid 3'-monooxygenase / Flavonoid 3'-hydroxylase (F3H)
		Pp3c22_19580_R	TGGCAGAGTGAAATACTAGCGT
	Pp3c11_18880	Pp3c11_18880_F	ATACTCCAGGCTCTTGCAGTTC	Probable lipid transfer (LTP_2) (LTP)
		Pp3c11_18880_R	CTGGCCGACTTAAACTCACAAC
	BcITS	BcITS_F	CTGTTCGAGCGTCATTTCAA	ITS
		BcITS_R	CCTACCTGATCCGAGGTCAA
	CGP12895	CGP12895_F	GCCCCTTATGGGGATGCTATGT	CGP12895
		CGP12895_R	CGCATCCTCAATCCCAACCACA
	P.irrePIR(ITS)	P.irrePIR(ITS)_F	AGTGTGTGTGGCACGTTGTC	ITS
		P.irrePIR(ITS)_R	GATCAACCCGGAGTATACAAAAC
	Pp3c14_21480	Pp3c14_21480_F	TACGGACCCTAATCCAGATGAC	Ubiquitin-conjugating enzyme E2
		Pp3c14_21480_R	CAACCCATTGCATACTTCTGAG
