# Supplementary material for: The moss-specific transcription factor PpERF24 positively modulates immunity against fungal pathogens in Physcomitrium patens
Source: Front Plant Sci. 2022 Sep 15;13:908682. doi: 10.3389/fpls.2022.908682 (PMC9520294; doi:10.3389/fpls.2022.908682)
Supplement: Supplementary file 8 [file Table_2.XLSX]

## Sheet: Hoja1
	Supplementary Table 2. Members of the AP2/ERF superfamily of P. patens.
	Gene_id	TFDB´s Family assignment	Name
	Pp3c10_24550	AP2	PpAP2.1
	Pp3c11_13880	AP2	PpAP2.2
	Pp3c12_12460	AP2	PpAP2.3
	Pp3c12_15970	AP2	PpAP2.4
	Pp3c12_16100	AP2	PpAP2.5
	Pp3c15_24790	AP2	PpAP2.6
	Pp3c15_24980	AP2	PpAP2.7
	Pp3c18_3900	AP2	PpAP2.8
	Pp3c22_17873	AP2	PpAP2.9
	Pp3c23_13360	AP2	PpAP2.10
	Pp3c5_2780	AP2	PpAP2.11
	Pp3c6_21840	AP2	PpAP2.12
	Pp3c7_17700	AP2	PpAP2.13
	Pp3c7_18530	AP2	PpAP2.14
	Pp3c9_25400	AP2	PpAP2.15
	Pp3c9_25570	AP2	PpAP2.16
	Pp3c1_14230	ERF	PpERF1
	Pp3c1_27440	ERF	PpERF2
	Pp3c1_27630	ERF	PpERF3
	Pp3c1_27710	ERF	PpERF4
	Pp3c1_28430	ERF	PpERF5
	Pp3c1_32440	ERF	PpERF6
	Pp3c1_36120	ERF	PpERF7
	Pp3c1_36129	ERF	PpERF8
	Pp3c1_40330	ERF	PpERF9
	Pp3c1_5010	ERF	PpERF10
	Pp3c1_7740	ERF	PpERF11
	Pp3c1_7800	ERF	PpERF12
	Pp3c10_11910	ERF	PpERF13
	Pp3c10_16720	ERF	PpERF14
	Pp3c10_17870	ERF	PpERF15
	Pp3c10_20000	ERF	PpERF16
	Pp3c10_6570	ERF	PpERF17
	Pp3c10_6600	ERF	PpERF18
	Pp3c10_680	ERF	PpERF19
	Pp3c10_7030	ERF	PpERF20
	Pp3c10_9790	ERF	PpERF21
	Pp3c11_10660	ERF	PpERF22
	Pp3c11_13860	ERF	PpERF23
	Pp3c11_14690	ERF	PpERF24
	Pp3c11_23290	ERF	PpERF25
	Pp3c11_24520	ERF	PpERF26
	Pp3c12_10790	ERF	PpERF27
	Pp3c12_25330	ERF	PpERF28
	Pp3c13_24020	ERF	PpERF29
	Pp3c13_3710	ERF	PpERF30
	Pp3c13_3830	ERF	PpERF31
	Pp3c13_4270	ERF	PpERF32
	Pp3c13_9880	ERF	PpERF33
	Pp3c14_3280	ERF	PpERF34
	Pp3c14_3310	ERF	PpERF35
	Pp3c14_8460	ERF	PpERF36
	Pp3c14_9940	ERF	PpERF37
	Pp3c15_1990	ERF	PpERF38
	Pp3c15_3620	ERF	PpERF39
	Pp3c16_12850	ERF	PpERF40
	Pp3c16_13060	ERF	PpERF41
	Pp3c16_13260	ERF	PpERF42
	Pp3c16_13280	ERF	PpERF43
	Pp3c16_17550	ERF	PpERF44
	Pp3c16_3770	ERF	PpERF45
	Pp3c16_4710	ERF	PpERF46
	Pp3c17_10170	ERF	PpERF47
	Pp3c17_13620	ERF	PpERF48
	Pp3c17_20740	ERF	PpERF49
	Pp3c17_3450	ERF	PpERF50
	Pp3c18_10680	ERF	PpERF51
	Pp3c18_1800	ERF	PpERF52
	Pp3c19_10050	ERF	PpERF53
	Pp3c19_14950	ERF	PpERF54
	Pp3c19_20650	ERF	PpERF55
	Pp3c19_6370	ERF	PpERF56
	Pp3c2_11580	ERF	PpERF57
	Pp3c2_15730	ERF	PpERF58
	Pp3c2_1870	ERF	PpERF59
	Pp3c2_25760	ERF	PpERF60
	Pp3c2_33310	ERF	PpERF61
	Pp3c2_36690	ERF	PpERF62
	Pp3c2_5620	ERF	PpERF63
	Pp3c2_5625	ERF	PpERF64
	Pp3c20_3770	ERF	PpERF65
	Pp3c21_13130	ERF	PpERF66
	Pp3c21_16540	ERF	PpERF67
	Pp3c21_21070	ERF	PpERF68
	Pp3c21_8710	ERF	PpERF69
	Pp3c22_10880	ERF	PpERF70
	Pp3c22_1800	ERF	PpERF71
	Pp3c22_20520	ERF	PpERF72
	Pp3c23_21450	ERF	PpERF73
	Pp3c25_1190	ERF	PpERF74
	Pp3c25_1760	ERF	PpERF75
	Pp3c25_4250	ERF	PpERF76
	Pp3c26_10480	ERF	PpERF77
	Pp3c26_13260	ERF	PpERF78
	Pp3c26_14710	ERF	PpERF79
	Pp3c26_1890	ERF	PpERF80
	Pp3c26_9880	ERF	PpERF81
	Pp3c27_1350	ERF	PpERF82
	Pp3c27_5180	ERF	PpERF83
	Pp3c27_5350	ERF	PpERF84
	Pp3c27_5490	ERF	PpERF85
	Pp3c27_6030	ERF	PpERF86
	Pp3c3_10430	ERF	PpERF87
	Pp3c3_13510	ERF	PpERF88
	Pp3c3_17110	ERF	PpERF89
	Pp3c3_19630	ERF	PpERF90
	Pp3c3_1980	ERF	PpERF91
	Pp3c3_20640	ERF	PpERF92
	Pp3c3_31490	ERF	PpERF93
	Pp3c3_31500	ERF	PpERF94
	Pp3c3_33930	ERF	PpERF95
	Pp3c3_6250	ERF	PpERF96
	Pp3c3_6420	ERF	PpERF97
	Pp3c3_6830	ERF	PpERF98
	Pp3c3_7020	ERF	PpERF99
	Pp3c3_9430	ERF	PpERF100
	Pp3c4_14760	ERF	PpERF101
	Pp3c4_23930	ERF	PpERF102
	Pp3c4_24710	ERF	PpERF103
	Pp3c4_25130	ERF	PpERF104
	Pp3c4_2530	ERF	PpERF105
	Pp3c4_2660	ERF	PpERF106
	Pp3c4_2680	ERF	PpERF107
	Pp3c4_27870	ERF	PpERF108
	Pp3c4_31920	ERF	PpERF109
	Pp3c5_10090	ERF	PpERF110
	Pp3c5_10960	ERF	PpERF111
	Pp3c5_11150	ERF	PpERF112
	Pp3c5_11160	ERF	PpERF113
	Pp3c5_19550	ERF	PpERF114
	Pp3c5_22030	ERF	PpERF115
	Pp3c5_22280	ERF	PpERF116
	Pp3c5_2900	ERF	PpERF117
	Pp3c5_4660	ERF	PpERF118
	Pp3c5_810	ERF	PpERF119
	Pp3c5_820	ERF	PpERF120
	Pp3c5_8580	ERF	PpERF121
	Pp3c5_880	ERF	PpERF122
	Pp3c6_14880	ERF	PpERF123
	Pp3c6_16660	ERF	PpERF124
	Pp3c6_19350	ERF	PpERF125
	Pp3c6_20480	ERF	PpERF126
	Pp3c6_22030	ERF	PpERF127
	Pp3c6_26080	ERF	PpERF128
	Pp3c6_28290	ERF	PpERF129
	Pp3c6_28370	ERF	PpERF130
	Pp3c6_9830	ERF	PpERF131
	Pp3c7_10780	ERF	PpERF132
	Pp3c7_1240	ERF	PpERF133
	Pp3c7_20170	ERF	PpERF134
	Pp3c7_20200	ERF	PpERF135
	Pp3c7_2300	ERF	PpERF136
	Pp3c8_24200	ERF	PpERF137
	Pp3c8_7340	ERF	PpERF138
	Pp3c9_14080	ERF	PpERF139
	Pp3c9_2020	ERF	PpERF140
	Pp3c9_4590	ERF	PpERF141
	Pp3s423_10	ERF	PpERF142
	Pp3s423_30	ERF	PpERF143
	Pp3c1_16700	RAV	RAV1
	Pp3c2_23660	RAV	RAV2
