# Supplementary material for: The moss-specific transcription factor PpERF24 positively modulates immunity against fungal pathogens in Physcomitrium patens
Source: Front Plant Sci. 2022 Sep 15;13:908682. doi: 10.3389/fpls.2022.908682 (PMC9520294; doi:10.3389/fpls.2022.908682)
Supplement: Supplementary file 9 [file Table_3.XLSX]

## Sheet: Hoja1
	Supplementary Table 3. Pp3c11_14690 (PpERF24) protein best blast hits in mosses, hornwort, liverwort and vascular plants genomes.
	Species		Protein	Protein size	Pp3c11_14690V3.1 protein aligned region (aa position)	aa identity in aligned region	E-value
	Physcomitrium patens	moss	Pp3c7_10780V3.1.p	177	20-177	0.67	3e-48
			Pp3c2_25760V3.4.p	224	19-177	0.63	4e-45
			Pp3c1_14230V3.1.p	191	20-177	0.58	1e-39
			Pp3c21_21070V3.1.p	204	39-99	0.69	3e-24
			Pp3c22_20520V3.1.p	204	39-99	0.69	4e-24
			Pp3c18_1800V3.1.p	202	39-99	0.69	4e-24
			Pp3c19_10050V3.1.p	203	39-99	0.69	6e-24
	Funaria hygrometrica	moss	Fh_17935 *	184	18-177	0.81	4e-66
			Fh_23703 *	191	29-177	0.63	2e-51
	Ceratodon purpureus	moss	CepurR40.9G091300.1.p	193	38-177	0.68	5e-45
			CepurR40.11G133100.1.p	201	39-99	0.69	2e-24
	Bryum argenteum	moss	TR55251 **	193	31-177	0.66	1e-39
			TR125756 **	216	39-109	0.63	4e-25
	Syntrichia caninervis	moss	DREB5-9 **	201	39-109	0.63	7e-25
	Sphagnum fallax	moss	Sphfalx11G110500.1.p	205	38-95	0.84	2e-28
	Sphagnum magellanicum	moss	Sphmag11G113800.1.p	212	21-95	0.71	6e-29
	Anthoceros agrestis	hornwort	Sc2ySwM_228.4024***	251	15-98	0.39	5e-09
	Marchantia polymorpha	liverwort	Mapoly0166s0010.2.p	443	38-98	0.46	5e-09
	Selaginella moellendorffii	vascular plant	S.moellendorffii v1.0|68470	131	20-85	0.38	1e-09
	Arabidopsis thaliana	vascular plant	AT4G06746.1	150	38-90	0.54	3e-11
	Glycine max	vascular plant	Glyma.15G180000.1.p	213	36-101	0.49	3e-11
	Solanum lycopersicum	vascular plant	Solyc06g054630.3.1	237	37-99	0.52	3e-13
	Vitis vinifera	vascular plant	VIT_204s0008g02230.1	192	38-99	0.51	3e-11
	Oryza sativa	vascular plant	LOC_Os09g39810.1	131	35-81	0.49	1e-09
	* Protein sequence obtained from Kirbis et al. 2020, used as query sequence in blast analysis against P. patens genome at phtozome.
	** Protein sequence retrieved from tblastn analysis at NCBI, using Pp3c11_14690V3.1 as a query sequence (excluding P. patens in the search); TR55251, TR125756 and DREB5-9 corresponds to accession MK170311.1, MK170349.1, and KU613417.1, respectively.
	*** Protein sequence retrieved using Pp3c11_14690V3.1 as a query sequence in tblastn analysis against Anthoceros agrestis Bonn genome at https://www.hornworts.uzh.ch/en.html.
