# Supplementary material for: The moss-specific transcription factor PpERF24 positively modulates immunity against fungal pathogens in Physcomitrium patens
Source: Front Plant Sci. 2022 Sep 15;13:908682. doi: 10.3389/fpls.2022.908682 (PMC9520294; doi:10.3389/fpls.2022.908682)
Supplement: Supplementary file 11 [file Table_5.XLSX]

## Sheet: Hoja1
	Supplemental Table 5. Summary of mapped reads of the RNA-Seq libraries.Wt Ctrl, water treated Wt plants at 24 hpi; Wt Bcin, B. cinerea inoculated Wt plants at 24 hpi; PpERF24-4-OX Crtl, water treated PpERF24-4-OX plants at 24 hpi; PpERF24-4-OX Bcin, B. cinerea inoculated PpERF24-4-OX plants at 24 hpi; 1-3 indicate the three biological replicates for the indicated genotypes and treatments.
	Samples	Replicate	Quality-trimmed reads	Uniquely-mapped reads to P. patens reference nuclear genome	Multiple-mapped reads to P. patens reference nuclear genome	Total-mapped reads to P. patens reference nuclear genome	Percentage of uniquely-mapped reads to P. patens reference nuclear genome
	Wt Ctrl	1	30454822	25172543	3157482	28330025	88.8546
		2	30538615	25457339	3226473	28683812	88.7516
		3	30538615	25457339	3226473	28683812	88.7516
	PpERF24-4-OX Crtl	1	23926587	20263113	2469322	22732435	89.1375
		2	27917972	22917769	2847586	25765355	88.948
		3	31774793	26715516	3255049	29970565	89.1392
	Wt Bcin	1	27398298	15299667	1600690	16900357	90.5287
		2	32495713	18168554	2411777	20580331	88.2812
		3	29159003	15859117	2329799	18188916	87.1911
	PpERF24-4-OX Bcin	1	27230493	16131269	2020378	18151647	88.8695
		2	23221037	13961594	1564700	15526294	89.9223
		3	22830980	13670168	1614875	15285043	89.4349
