# Supplementary material for: The moss-specific transcription factor PpERF24 positively modulates immunity against fungal pathogens in Physcomitrium patens
Source: Front Plant Sci. 2022 Sep 15;13:908682. doi: 10.3389/fpls.2022.908682 (PMC9520294; doi:10.3389/fpls.2022.908682)
Supplement: Supplementary file 12 [file Table_6.XLSX]

## Sheet: DEGs OX-4 Ctrl vs Wt Ctrl
	Supplementary Table 6. List of P. patens differentially expressed genes (DEGs) in wild type and PpERF24-OX-4 during control treatment and B. cinerea infection.
	Gene_id	log2FC	FDR p-Value	Description
	Pp3c11_14690	7.84469	9.7e-13	PpERF24
	Pp3c3_25750	3.24874	0.00290246	MEDIATOR OF RNA POLYMERASE II TRANSCRIPTION SUBUNIT 37A-RELATED
	Pp3c25_1200	3.13949	2.21e-05	solute carrier family 40 (iron-regulated transporter), member 1 (SLC40A1, FPN1)
	Pp3c1_35100	3.11373	0.00469254	pectate lyase (pel)
	Pp3c5_25180	3.02892	0.0181104	HEAVY METAL TRANSPORT/DETOXIFICATION DOMAIN-CONTAINING PROTEIN
	Pp3c14_20850	2.90705	0.0340098	WRC (WRC)
	Pp3c22_2620	2.89683	0.00107013	unknown
	Pp3c25_780	2.86936	0.0248214	unknown
	Pp3c12_2140	2.81387	0.035199	LEUCINE-RICH REPEAT PROTEIN KINASE-LIKE PROTEIN
	Pp3c1_16240	2.78971	0.00233755	tubulin polyglutamylase TTLL9 [EC:6.-.-.-] (TTLL9)
	Pp3c15_1832	2.77674	0.00802926	kinesin family member 15 (KIF15)
	Pp3c12_7500	2.67594	0.00251906	Galactose oxidase / Beta-galactose oxidase
	Pp3c17_10090	2.61352	0.0222938	Protein of unknown function (DUF345 (DUF3455)
	Pp3c26_7990	2.58395	1.26e-08	Kelch motif (Kelch_1)
	Pp3c6_7220	2.54854	0.0269716	unknown
	Pp3c4_2660	2.52841	2.85e-06	AP2 domain (AP2)
	Pp3c10_8950	2.50619	0.000149844	CARBOXYMETHYLENEBUTENOLIDASE HOMOLOG
	Pp3c7_20720	2.4791	0.0372331	Cache domain (Cache_ // von Willebrand factor type A domain (VWA_2)
	Pp3c24_7590	2.44996	0.00382227	Myb-like DNA-binding domain (Myb_DNA-binding)
	Pp3c6_5620	2.44442	0.00512552	NB-ARC domain (NB-ARC) // Protein tyrosine kinase (Pkinase_Tyr)
	Pp3c21_12497	2.43717	0.0395209	unknown
	Pp3c1_15970	2.40564	0.00795795	Domain of unknown function (DUF96 (DUF966)
	Pp3c5_28830	2.35163	0.0278057	F-box domain (F-box)
	Pp3c2_24500	2.31651	0.00219056	allene oxide cyclase (AOC)
	Pp3c13_4270	2.25297	0.000144012	AP2 domain (AP2)
	Pp3c26_950	2.2514	1.36e-06	Protein tyrosine kinase (Pkinase_Tyr) // Leucine rich repeat (LRR_8)
	Pp3c3_18870	2.24624	0.000142409	BETA-1,3 GLUCANASE
	Pp3c9_7720	2.21393	0.0157674	Xyloglucan:xyloglucosyl transferase / Xyloglucan endotransglycosylase
	Pp3c3_23550	2.20172	5.91e-05	NADPH2:quinone reductase (qor, CRYZ)
	Pp3c13_5070	2.1967	0.0130384	MYB-LIKE DNA-BINDING PROTEIN MYB
	Pp3c2_17140	2.17952	3.12e-09	unknown
	Pp3c3_36840	2.14304	0.0302758	PROTEIN S-ACYLTRANSFERASE 19-RELATED
	Pp3c9_7900	2.13775	0.0169593	Remorin, C-terminal region (Remorin_C)
	Pp3c7_2260	2.11858	0.0102006	Plant self-incompatibility protein S1 (Self-incomp_S1)
	Pp3c8_7340	2.10908	7.19e-07	AP2 domain (AP2)
	Pp3c26_860	2.10379	0.000817932	Non-specific serine/threonine protein kinase / Threonine-specific protein kinase
	Pp3s37_40	2.08337	0.0275916	Cu+-exporting ATPase (copA, ATP7)
	Pp3c13_880	2.06367	0.00542277	unknown
	Pp3c7_22190	2.06319	0.000338597	HEAVY METAL TRANSPORT/DETOXIFICATION DOMAIN-CONTAINING PROTEIN
	Pp3c1_34890	1.96194	2.84e-05	UBIA PRENYLTRANSFERASE DOMAIN-CONTAINING PROTEIN 1
	Pp3c8_24110	1.95638	0.00682164	BYPASS1-RELATED PROTEIN-RELATED
	Pp3c1_32940	1.95616	0.035922	ARM REPEAT SUPERFAMILY PROTEIN
	Pp3c2_7150	1.95413	0.00699357	lysine-specific demethylase 8 [EC:1.14.11.27] (KDM8, JMJD5)
	Pp3c22_19580	1.9517	2.05e-05	Flavonoid 3'-monooxygenase / Flavonoid 3'-hydroxylase
	Pp3c6_7209	1.94724	0.00469254	unknown
	Pp3c8_440	1.9333	0.0113251	Transcription factor, contains HOX domain
	Pp3c7_19120	1.91849	0.00857543	unknown
	Pp3c4_24360	1.88702	0.0132881	Pectate lyase superfamily protein (Pectate_lyase_3)
	Pp3c4_24280	1.87974	0.0096969	NTKL-BINDING PROTEIN 1
	Pp3c4_30040	1.85127	2.98e-05	E3 ubiquitin-protein ligase BAH [EC:6.3.2.19] (BAH, NLA)
	Pp3c9_9350	1.83236	0.0254758	BETA-GALACTOSIDASE 2-RELATED
	Pp3c3_7840	1.82724	0.042635	EXOSTOSIN HEPARAN SULFATE GLYCOSYLTRANSFERASE -RELATED // SUBFAMILY NOT NAMED
	Pp3c13_9240	1.8231	0.00423422	NHL DOMAIN-CONTAINING PROTEIN
	Pp3c17_22500	1.80109	0.0448564	WASP-interacting protein VRP1/WIP, contains WH2 domain
	Pp3c3_25900	1.80053	0.0327286	E3 ubiquitin-protein ligase RNF5 (RNF5)
	Pp3c6_26420	1.79373	0.014489	Mannan endo-1,4-beta-mannosidase / Endo-1,4-mannanase
	Pp3c6_14050	1.79165	0.0296784	unknown
	Pp3c26_5390	1.77807	8.46e-06	Gamma-glutamylcyclotransferase
	Pp3c14_3190	1.77369	9.66e-06	unknown
	Pp3c1_32943	1.73851	0.00494852	ARM REPEAT SUPERFAMILY PROTEIN
	Pp3c24_2640	1.7325	0.0383306	LIPID PHOSPHATE PHOSPHATASE
	Pp3c16_9711	1.71742	0.0458434	unknown
	Pp3c9_7250	1.70661	2.05e-05	unknown
	Pp3c1_29330	1.68324	0.00405251	TWO-COMPONENT SENSOR HISTIDINE KINASE // SUBFAMILY NOT NAMED
	Pp3c20_3210	1.6811	1.2e-06	unknown
	Pp3c1_3670	1.67688	0.010955	Bestrophin, RFP-TM, chloride channel (Bestrophin)
	Pp3c18_22140	1.67015	0.0238118	unknown
	Pp3c17_4880	1.66348	0.0313052	unknown
	Pp3c3_6420	1.6469	0.0163211	AP2 domain (AP2)
	Pp3c6_19940	1.61621	0.0176635	DNA-directed RNA polymerases I, II, and III subunit RPABC1 (RPB5, POLR2E)
	Pp3c5_18850	1.61021	0.0349416	STEROL REGULATORY ELEMENT-BINDING PROTEIN // SUBFAMILY NOT NAMED
	Pp3c11_18880	1.60881	6.41e-05	Probable lipid transfer (LTP_2)
	Pp3c19_2820	1.60591	0.045746	MRNA EXPORT FACTOR AND BUB3 // SUBFAMILY NOT NAMED
	Pp3c11_23740	1.60468	0.0060057	TRANSCRIPTION FACTOR TT8
	Pp3c5_2310	1.59736	0.0354039	F-BOX ASSOCIATED UBIQUITINATION EFFECTOR FAMILY PROTEIN-RELATED
	Pp3c1_13890	1.59619	1.67e-05	PEROXISOMAL ADENINE NUCLEOTIDE CARRIER 1-RELATED
	Pp3c9_23650	1.58832	0.0194623	Sucrose:sucrose fructosyltransferase / Sucrose:sucrose 1-fructosyltransferase
	Pp3c2_17290	1.57391	0.00254381	Ribonuclease T( / Ribonuclease T2
	Pp3c25_6070	1.55974	0.00878581	unknown
	Pp3c18_21960	1.54265	2.28e-06	OVARIAN CANCER GENE-2 PROTEIN-RELATED // SUBFAMILY NOT NAMED
	Pp3c13_2080	1.53553	0.000273659	MYC // SUBFAMILY NOT NAMED
	Pp3c23_5980	1.53515	6.12e-06	Uncharacterized conserved protein
	Pp3c3_15190	1.53253	9.44e-06	DNA BINDING PROTEIN-RELATED
	Pp3c11_3620	1.52719	0.0193712	CGI-141-RELATED/LIPASE CONTAINING PROTEIN // SUBFAMILY NOT NAMED
	Pp3c23_22700	1.50564	0.000349472	Sea anemone cytotoxic protein (Anemone_cytotox)
	Pp3c3_12270	1.5044	0.000606996	unknown
	Pp3c2_34130	1.48749	0.0241614	F-BOX/KELCH-REPEAT PROTEIN SKIP25
	Pp3c27_6100	1.48546	0.0424586	GLUCOSYL/GLUCURONOSYL TRANSFERASES
	Pp3c3_6890	1.47908	0.0215123	HEAVY METAL TRANSPORT/DETOXIFICATION DOMAIN-CONTAINING PROTEIN
	Pp3c10_21900	1.47639	0.0136311	LisH (LisH) // CTLH/CRA C-terminal to LisH motif domain (CLTH)
	Pp3c10_20000	1.47244	0.0349881	ETHYLENE-RESPONSIVE TRANSCRIPTION FACTOR 15-RELATED
	Pp3c11_14310	1.47019	4.54e-05	unknown
	Pp3c9_4620	1.46273	8.69e-06	CALCIUM-DEPENDENT PROTEIN KINASE 16-RELATED
	Pp3c8_11300	1.45748	0.0174543	F21F23.12 PROTEIN
	Pp3c23_17290	1.45688	0.000713283	unknown
	Pp3c5_28420	1.45135	2.98e-05	GALACTURONOSYLTRANSFERASE-LIKE 8-RELATED
	Pp3c23_7040	1.44055	0.00229225	unknown
	Pp3c23_3520	1.4396	0.000172849	Myb-like DNA-binding domain (Myb_DNA-binding)
	Pp3c7_25460	1.43911	0.0241831	unknown
	Pp3c2_31770	1.43805	0.0186433	TRANSCRIPTION FACTOR TT2
	Pp3c6_560	1.43559	0.000940452	unknown
	Pp3c14_20840	1.43268	0.00594866	COILED-COIL-HELIX-COILED-COIL-HELIX DOMAIN CONTAINING 2/NUR77
	Pp3c4_12390	1.42867	1.99e-07	Guanylate kinase / Guanosine monophosphate kinase
	Pp3c17_6080	1.42694	0.00730609	glutathione S-transferase (GST, gst)
	Pp3c24_3650	1.42351	0.00371011	F-box domain (F-box)
	Pp3c4_2680	1.4071	0.00187446	AP2 domain (AP2)
	Pp3c20_23700	1.39761	0.0121895	unknown
	Pp3c1_42920	1.39605	0.0131648	MYB TRANSCRIPTION FACTOR
	Pp3c23_5390	1.39168	0.0395209	Myb-like DNA-binding domain (Myb_DNA-binding)
	Pp3c17_9430	1.38445	0.0272654	GAG-POL-RELATED RETROTRANSPOSON // SUBFAMILY NOT NAMED
	Pp3c14_8460	1.36416	2.42e-05	AP2 domain (AP2)
	Pp3c27_600	1.35857	0.0122529	WRKY TRANSCRIPTION FACTOR 38-RELATED
	Pp3c15_2600	1.34773	0.00370998	unknown
	Pp3c21_15340	1.34408	0.00812103	Tyrosinase / Tyrosine-dopa oxidase
	Pp3c21_5600	1.34344	2.92e-05	unknown
	Pp3c7_16400	1.34173	0.0111514	unknown
	Pp3c2_32640	1.3264	0.001607	unknown
	Pp3c12_12160	1.32561	0.0118576	condensin complex subunit 1 (YCS4, CNAP1, CAPD2)
	Pp3c26_1050	1.31832	6.03e-05	NIMA (never in mitosis)-related G2-specific serine/threonine protein kinase
	Pp3c16_1530	1.31749	0.0272905	unknown
	Pp3c4_21490	1.31527	0.025869	GENOMIC DNA, CHROMOSOME 3, P1 CLONE: MLD14-RELATED
	Pp3c17_17450	1.31102	0.00878581	unknown
	Pp3c15_12660	1.30894	0.00489589	AQUAPORIN NIP5-1-RELATED
	Pp3c12_5490	1.3041	7.52e-05	auxin influx carrier (AUX1 LAX family) (AUX1, LAX)
	Pp3c16_4840	1.29582	0.0163627	myosin heavy chain (MYH)
	Pp3c1_23700	1.29259	0.0251959	Domain of unknown function (DUF440 (DUF4409)
	Pp3c2_29970	1.29244	0.0227932	Mannan endo-1,4-beta-mannosidase / Endo-1,4-mannanase
	Pp3c15_20210	1.28904	0.000317972	Uncharacterized alpha/beta hydrolase domain (DUF223 (DUF2235)
	Pp3c20_19460	1.28727	0.0046968	EXPRESSED PROTEIN
	Pp3c1_18010	1.28663	0.00068487	STRIGOLACTONE ESTERASE D14 HOMOLOG-RELATED
	Pp3c7_7280	1.28567	0.0293999	unknown
	Pp3s829_50	1.28564	0.0458434	unknown
	Pp3c10_12560	1.28232	5.69e-06	PLATZ TRANSCRIPTION FACTOR DOMAIN-CONTAINING PROTEIN
	Pp3c21_2800	1.27813	0.00101847	unknown
	Pp3c6_5450	1.27703	0.000364695	unknown
	Pp3c5_21140	1.26404	0.00513492	unknown
	Pp3c18_50	1.25775	0.00479656	MAP KINASE KINASE KINASE SSK2-RELATED
	Pp3c18_22150	1.24515	0.00505095	unknown
	Pp3c26_3070	1.24446	0.00966699	PEROXIDASE 40
	Pp3c1_41370	1.23493	0.00999358	PROTEIN C21ORF59
	Pp3c1_25820	1.23323	1.36e-06	unknown
	Pp3c8_19690	1.22966	0.0073509	Starch synthase / Starch (bacterial glycogen) synthase
	Pp3c18_14750	1.22855	0.043578	unknown
	Pp3c17_12730	1.22845	0.0126954	MYB DOMAIN PROTEIN 119
	Pp3c15_23190	1.2272	2.4e-05	PLATZ TRANSCRIPTION FACTOR DOMAIN-CONTAINING PROTEIN
	Pp3c16_50	1.22557	0.0404909	unknown
	Pp3c13_7450	1.22518	0.00443389	Protein kinase domain (Pkinase) // Leucine rich repeat (LRR_8)
	Pp3c5_10280	1.22034	2.57e-05	unknown
	Pp3c5_5830	1.21566	0.013412	BZIP-LIKE PROTEIN-RELATED
	Pp3c17_13620	1.21182	0.00519111	AP2 domain (AP // C2H2-type zinc finger (zf-C2H2_6)
	Pp3c24_8200	1.20622	0.0294518	UDP-GLYCOSYLTRANSFERASE 74C1-RELATED
	Pp3c17_5320	1.20553	9.66e-06	unknown
	Pp3c8_18190	1.20466	0.0199235	unknown
	Pp3c23_21830	1.19691	0.000431335	unknown
	Pp3c3_4270	1.19591	0.0106426	1,2-dihydroxy-3-keto-5-methylthiopentene dioxygenase (mtnD, mtnZ, ADI1)
	Pp3c2_13520	1.19232	0.0290435	unknown
	Pp3c2_13490	1.18857	0.049382	EPIDERMAL PATTERNING FACTOR-LIKE PROTEIN 5
	Pp3c11_10350	1.18686	2.87e-05	TRANSCRIPTION FACTOR TT2
	Pp3c26_4770	1.18232	0.00265033	unknown
	Pp3c6_22830	1.17793	0.000364927	F16A14.2-RELATED
	Pp3c10_11150	1.17728	0.000255033	ZINC FINGER FYVE DOMAIN CONTAINING PROTEIN // SUBFAMILY NOT NAMED
	Pp3c12_9480	1.17523	0.0015198	Galactose oxidase / Beta-galactose oxidase
	Pp3c16_25090	1.17275	7.14e-06	GALACTURONOSYLTRANSFERASE-LIKE 8-RELATED
	Pp3c7_25050	1.16894	0.00921579	Cupin domain (Cupin_2)
	Pp3c18_140	1.16818	4.47e-05	unknown
	Pp3c2_24761	1.1661	7.88e-05	unknown
	Pp3c3_14420	1.16605	0.00143209	DnaJ homolog subfamily C member 11 (DNAJC11)
	Pp3c17_17250	1.16575	0.00405177	unknown
	Pp3c15_4781	1.16519	0.00910356	unknown
	Pp3c12_2240	1.164	3.48e-05	LATE EMBRYOGENESIS ABUNDANT HYDROXYPROLINE-RICH GLYCOPROTEIN-RELATED
	Pp3c8_3200	1.16046	0.0285877	unknown
	Pp3c3_34390	1.16029	9.24e-06	unknown
	Pp3c5_4120	1.15939	0.00114425	chitin elicitor receptor kinase 1 (CERK1)
	Pp3c1_31900	1.15779	0.00730609	Ras family (Ras) // EF hand associated (EF_assoc_2)
	Pp3c10_3170	1.15498	0.0002062	unknown
	Pp3c6_26080	1.15464	0.0286018	ETHYLENE-RESPONSIVE TRANSCRIPTION FACTOR 13
	Pp3c7_10780	1.15455	0.0100598	AP2 domain (AP2)
	Pp3c5_19460	1.1511	0.0355863	DNA-DIRECTED RNA POLYMERASE II SUBUNIT RPB3
	Pp3c8_17580	1.15109	8.69e-06	Cystatin domain (Cystatin) // Aspartic acid proteinase inhibitor (SQAPI)
	Pp3c17_10780	1.14747	0.036621	17.6 KDA CLASS I HEAT SHOCK PROTEIN 1-RELATED
	Pp3c18_10	1.14008	3.49e-06	SERINE/THREONINE-PROTEIN KINASE STE7
	Pp3c8_11750	1.13875	9.66e-06	unknown
	Pp3c20_16410	1.13583	0.0022038	UDP-glucuronosyl and UDP-glucosyl transferase
	Pp3c7_19620	1.13516	0.00375174	VOLTAGE-DEPENDENT CALCIUM CHANNEL SUBUNIT ALPHA-2/DELTA-RELATED
	Pp3c11_22660	1.13512	0.0138897	Hexadecanal dehydrogenase (acylating) / Fatty acyl-CoA reductase
	Pp3c26_120	1.13078	0.0251406	Sea anemone cytotoxic protein (Anemone_cytotox)
	Pp3c7_13080	1.12829	7.14e-06	glutathione S-transferase (GST, gst)
	Pp3c6_1770	1.12794	0.000586225	CALCIUM-BINDING PROTEIN CML25-RELATED
	Pp3c18_40	1.12501	0.0272016	MAP KINASE KINASE KINASE SSK2-RELATED
	Pp3c20_18730	1.12472	0.0383306	unknown
	Pp3c3_18090	1.12021	0.00141041	Glycogenin glucosyltransferase / Priming glucosyltransferase
	Pp3c14_19110	1.1186	0.0423932	CALCIUM-TRANSPORTING ATPASE 4, PLASMA MEMBRANE-TYPE-RELATED
	Pp3c23_18540	1.1121	0.011256	unknown
	Pp3c10_17840	1.1113	0.0322423	unknown
	Pp3c5_23450	1.10324	0.0229642	Ent-kaurene synthase / Ent-kaurene synthetase B
	Pp3c19_8590	1.10259	0.0362293	unknown
	Pp3c26_2110	1.09987	0.00162322	F-BOX ONLY PROTEIN 13
	Pp3c18_90	1.09756	3.49e-06	Glycoprotein 3-alpha-L-fucosyltransferase / GDP-L-Fuc:N-acetyl-beta-D-glucosaminide alpha-1,3-fucosyltransferase
	Pp3c18_60	1.09659	1.54e-06	ribosome biogenesis protein ENP2 (NOL10, ENP2)
	Pp3c16_20430	1.09311	0.0122556	NB-ARC domain (NB-ARC) // Leucine rich repeat (LRR_8)
	Pp3c23_830	1.09045	0.00837348	unknown
	Pp3c4_22170	1.07212	0.000450789	unknown
	Pp3c6_25090	1.07195	0.0154705	unknown
	Pp3c6_5150	1.07179	0.0143645	HEAVY METAL TRANSPORT/DETOXIFICATION DOMAIN-CONTAINING PROTEIN
	Pp3c21_3640	1.07101	0.0132677	Galactose oxidase / Beta-galactose oxidase
	Pp3c4_24420	1.07078	6.47e-05	SEC1/MUNC18-LIKE (SM) FAMILY PROTEIN
	Pp3c7_1960	1.06684	0.0433575	PROTEIN TRICHOME BIREFRINGENCE-LIKE 6
	Pp3c20_18520	1.06208	0.0104538	unknown
	Pp3c24_2840	1.0607	0.0131269	respiratory burst oxidase (RBOH)
	Pp3c5_4660	1.05872	0.00509761	AP2 domain (AP2)
	Pp3c10_7690	1.05693	0.00802926	ACYL-COA N-ACYLTRANSFERASE WITH RING/FYVE/PHD-TYPE ZINC FINGER DOMAIN-CONTAINING PROTEIN
	Pp3c10_25030	1.05469	7.68e-05	INVERTASE/PECTIN METHYLESTERASE INHIBITOR FAMILY PROTEIN
	Pp3c7_7810	1.05418	7.68e-05	mannan polymerase II complex MNN10 subunit (MNN10)
	Pp3c4_6640	1.05253	0.000819766	xyloglucan 6-xylosyltransferase [EC:2.4.2.39] Xyl a1-6 Glc (XXT)
	Pp3c8_25020	1.05144	0.0151065	Predicted transporter (major facilitator superfamily)
	Pp3c8_22560	1.05093	0.000227005	chitinase (E3.2.1.14)
	Pp3c16_10020	1.04637	0.015369	MYB-LIKE DNA-BINDING PROTEIN MYB // SUBFAMILY NOT NAMED
	Pp3c7_20150	1.04366	0.000283521	Cholesterol oxidase / Cholesterol-O( oxidoreductase
	Pp3c15_4130	1.04341	0.0115308	unknown
	Pp3c8_24460	1.0421	0.00745635	UDP-glucose 4-epimerase / Uridine diphospho-galactose-4-epimerase // UDP-arabinose 4-epimerase
	Pp3c4_2040	1.04128	0.00074566	Protein-L-isoaspartate(D-aspartate) O-methyltransferase / Protein L-isoaspartyl methyltransferase
	Pp3c7_324	1.04036	0.0054673	unknown
	Pp3c1_17220	1.03887	0.0271845	ATP-binding cassette, subfamily G (WHITE), member 2 (ABCG2)
	Pp3c27_3700	1.03341	0.0130405	COBRA-LIKE PROTEIN 7-RELATED
	Pp3c18_170	1.03293	3.58e-06	pectinesterase (E3.1.1.11)
	Pp3c23_21390	1.03231	0.00138191	POLY ADP-RIBOSE POLYMERASE FAMILY, MEMBER PARP // SUBFAMILY NOT NAMED
	Pp3c11_5410	1.03181	0.038396	MYB-RELATED TRANSCRIPTION FACTOR-LIKE PROTEIN-RELATED
	Pp3c20_3140	1.02963	1.37e-05	unknown
	Pp3c17_11810	1.02901	0.00506457	ATP-BINDING CASSETTE, SUB-FAMILY D MEMBER // SUBFAMILY NOT NAMED
	Pp3c13_11990	1.02753	0.0362628	unknown
	Pp3c25_15450	1.02611	0.000819766	Flavonoid 3'-monooxygenase / Flavonoid 3'-hydroxylase
	Pp3c6_24250	1.02407	0.0490328	Bestrophin, RFP-TM, chloride channel (Bestrophin)
	Pp3c21_10830	1.02101	0.0394193	C2 DOMAIN-CONTAINING PROTEIN-RELATED
	Pp3c9_3830	1.01907	0.039734	unknown
	Pp3c13_20260	1.01512	0.0301665	unknown
	Pp3c3_2130	1.01279	2.65e-05	12-oxophytodienoic acid reductase (OPR)
	Pp3c14_19170	1.01105	0.000617487	F21J9.4
	Pp3c17_9550	1.00794	0.022209	unknown
	Pp3c12_13340	1.0069	0.010194	unknown
	Pp3c22_22990	1.00502	1.06e-05	unknown
	Pp3c4_17130	1.00285	0.000187995	GLUCURONOXYLAN GLUCURONOSYLTRANSFERASE F8H-RELATED
	Pp3c1_35610	1.00082	0.00494478	mitochondrial chaperone BCS1 (BCS1)
	Pp3c2_29500	-1.00314	0.000265273	unknown
	Pp3c2_4100	-1.01223	0.0323517	ribulose-bisphosphate carboxylase small chain (rbcS)
	Pp3c24_4250	-1.02345	0.00392141	SPX DOMAIN-CONTAINING PROTEIN 1-RELATED
	Pp3c3_25610	-1.02779	7.14e-06	No apical meristem (NAM) protein (NAM)
	Pp3c2_18410	-1.02939	0.0447823	GRAS domain family (GRAS)
	Pp3c22_630	-1.02953	0.00558188	BETA EXPANSIN 6-RELATED
	Pp3c5_19220	-1.03301	0.0107785	Benzaldehyde dehydrogenase (NAD(+))
	Pp3c3_24830	-1.0332	0.0183298	PECTINESTERASE 8-RELATED
	Pp3c19_9000	-1.03736	0.000428474	Carboxylesterase / Procaine esterase
	Pp3c3_16420	-1.03921	0.0433575	unknown
	Pp3c7_1240	-1.04527	0.0062657	AP2 domain (AP2)
	Pp3c2_16510	-1.04528	0.00487768	unknown
	Pp3c10_6880	-1.05352	4.38e-05	MITOCHONDRIAL SUBSTRATE CARRIER FAMILY PROTEIN B
	Pp3c18_1800	-1.05499	7.14e-06	AP2 domain (AP2)
	Pp3c11_5100	-1.05591	0.0423932	LIMKAIN B LKAP
	Pp3c2_19460	-1.05748	0.00430152	Protein kinase domain (Pkinase) // Leucine rich repeat N-terminal domain (LRRNT_2)
	Pp3c13_23440	-1.05895	0.00480098	MYB FAMILY TRANSCRIPTION FACTOR APL
	Pp3c18_14350	-1.06209	1.23e-05	unknown
	Pp3c20_19090	-1.07106	0.0192116	Protein of unknown function (DUF68 (DUF688)
	Pp3c2_37040	-1.07303	0.0400768	MYB-LIKE DNA-BINDING PROTEIN MYB // SUBFAMILY NOT NAMED
	Pp3c15_23620	-1.07991	6.41e-05	F-BOX ASSOCIATED UBIQUITINATION EFFECTOR FAMILY PROTEIN-RELATED
	Pp3c9_1800	-1.08307	0.0491707	TRANSCRIPTION FACTOR NAI1
	Pp3c2_3760	-1.08681	0.0394669	unknown
	Pp3c24_11260	-1.08997	0.0331318	Catechol oxidase / Tyrosinase
	Pp3c26_12600	-1.09255	0.000251075	EF-HAND CALCIUM-BINDING DOMAIN CONTAINING PROTEIN // SUBFAMILY NOT NAMED
	Pp3c20_5870	-1.09632	0.0255732	METHYLESTERASE 12, CHLOROPLASTIC-RELATED
	Pp3c14_17640	-1.09811	2.69e-05	Gibberellin 3-beta-dioxygenase / Gibberellin 3-beta-hydroxylase
	Pp3c24_15550	-1.09849	0.000277568	Cytochrome P450 CYP4/CYP19/CYP26 subfamilies
	Pp3c17_16410	-1.10168	0.028708	unknown
	Pp3c19_6350	-1.11012	0.00101847	Sucrose-phosphate phosphatase / Sucrose-6-phosphate phosphatase
	Pp3c15_18500	-1.11264	7.14e-06	Adenosylmethionine decarboxylase / S-adenosyl-L-methionine decarboxylase
	Pp3c23_18320	-1.11963	7.6e-05	VQ motif (VQ)
	Pp3c11_18190	-1.1349	0.000317972	SCARECROW-LIKE PROTEIN 3
	Pp3c2_22630	-1.14571	2.85e-06	GLUTAREDOXIN-C7-RELATED
	Pp3c17_7710	-1.14726	0.00216355	solute carrier family 25 (peroxisomal adenine nucleotide transporter), member 17 (SLC25A17, PMP34)
	Pp3c7_4970	-1.15026	0.0336558	small subunit ribosomal protein S2 (RP-S2, MRPS2, rpsB)
	Pp3c13_18780	-1.16389	0.000285411	unknown
	Pp3c3_26700	-1.16542	7.88e-05	RETINALDEHYDE BINDING PROTEIN-RELATED // SUBFAMILY NOT NAMED
	Pp3c16_23390	-1.16916	0.00319641	calcium-binding protein CML (CML)
	Pp3c25_500	-1.16994	0.00452154	pathogenesis-related protein 1 (PR1)
	Pp3c16_17210	-1.17029	0.00323263	9-cis-epoxycarotenoid dioxygenase / VP14
	Pp3c22_4590	-1.17144	0.00362147	unknown
	Pp3c20_20040	-1.17326	0.0431394	unknown
	Pp3c2_21750	-1.1798	0.0285718	unknown
	Pp3c1_3300	-1.18136	9.66e-06	solute carrier family 25 (mitochondrial oxoglutarate transporter), member 11 (SLC25A11, OGC)
	Pp3c13_23730	-1.1823	2.22e-05	methionine-gamma-lyase (E4.4.1.11)
	Pp3c19_16280	-1.19054	0.00226621	HYDROPHOBIC PROTEIN RCI2 LOW TEMPERATURE AND SALT RESPONSIVE PROTEIN LTI6 -RELATED // SUBFAMILY NOT NAMED
	Pp3c4_21070	-1.19795	0.0122753	Protein of unknown function (DUF298 (DUF2985)
	Pp3c3_1750	-1.2042	0.000101838	unknown
	Pp3c16_19010	-1.21921	0.0163772	unknown
	Pp3c19_17170	-1.23218	0.00999358	F-box domain (F-box)
	Pp3c10_22950	-1.23602	0.000698109	CCT MOTIF FAMILY PROTEIN-RELATED
	Pp3c27_4530	-1.24322	0.0486122	REDOX-REGULATORY PROTEIN FAM213A
	Pp3c14_13780	-1.24655	0.0259697	Zinc-finger domain of monoamine-oxidase A repressor R1 (zf-4CXXC_R1)
	Pp3c19_7045	-1.25532	0.00101847	unknown
	Pp3c1_20960	-1.25868	0.00346134	Helix-loop-helix DNA-binding domain (HLH)
	Pp3c9_20230	-1.25948	2.89e-05	F-BOX ONLY PROTEIN 13
	Pp3c7_25620	-1.27125	0.015369	unknown
	Pp3c20_11960	-1.27229	2.04e-05	3-phytase / Phytate 6-phosphatase
	Pp3c6_10350	-1.27789	2.84e-05	Haem utilisation ChuX/HutX (ChuX_HutX)
	Pp3c14_25660	-1.28057	1.71e-05	GENOMIC DNA, CHROMOSOME 3, P1 CLONE: MXP5
	Pp3c5_2860	-1.28374	0.00564149	TRANSMEMBRANE AMINO ACID TRANSPORTER FAMILY PROTEIN
	Pp3c21_16670	-1.29187	0.00194074	Diacylglycerol kinase (ATP) / Diglyceride kinase
	Pp3c11_12200	-1.29316	0.00213525	caffeic acid 3-O-methyltransferase (E2.1.1.68, COMT)
	Pp3c15_11740	-1.31145	0.000724609	unknown
	Pp3c4_570	-1.3166	0.0238964	unknown
	Pp3c9_20110	-1.32499	0.0016957	Protein of unknown function (DUF139 (DUF1399)
	Pp3c24_15220	-1.32708	0.0113725	unknown
	Pp3c21_20710	-1.33248	0.0327626	unknown
	Pp3c7_6850	-1.35969	7.6e-05	HOMEOBOX-LEUCINE ZIPPER PROTEIN HAT1-RELATED
	Pp3c5_9400	-1.3612	0.0141471	tRNA dimethylallyltransferase / tRNA prenyltransferase
	Pp3c24_2580	-1.36232	0.00631036	RECEPTOR LIKE PROTEIN 3-RELATED
	Pp3c17_1410	-1.36624	0.0176635	unknown
	Pp3c5_12030	-1.37384	0.000255033	unknown
	Pp3c1_28820	-1.38099	0.0298707	BOMB/KIRA PROTEINS // SUBFAMILY NOT NAMED
	Pp3c7_12525	-1.3856	0.000940452	Late embryogenesis abundant protein (LEA_3)
	Pp3c1_10720	-1.38854	0.000367817	GB
	Pp3c18_21170	-1.40217	0.00371011	CYSTEINE-RICH SECRETORY PROTEIN-RELATED
	Pp3c1_13060	-1.40901	1.88e-05	Alpha-D-xyloside xylohydrolase / Alpha-xylosidase // Alpha-glucosidase / Maltase-glucoamylase
	Pp3c19_8310	-1.41	0.00178869	DELLA protein (DELLA)
	Pp3c19_15950	-1.42238	0.00446787	Oxysterol-binding protein
	Pp3c16_19040	-1.42855	0.00999333	VQ motif (VQ)
	Pp3c19_10460	-1.442	0.00244136	DNAJ HOMOLOG SUBFAMILY C MEMBER // SUBFAMILY NOT NAMED
	Pp3c12_14890	-1.44257	0.000816579	unknown
	Pp3c13_11460	-1.45463	0.0214611	TUBULIN ALPHA-2 CHAIN-RELATED
	Pp3c13_9880	-1.45631	0.0293334	AP2 domain (AP2)
	Pp3c27_7370	-1.46881	0.026856	histone H3 (H3)
	Pp3c3_30500	-1.47148	1.2e-06	Protein-L-isoaspartate(D-aspartate) O-methyltransferase / Protein L-isoaspartyl methyltransferase
	Pp3c24_5860	-1.47936	2.21e-05	unknown
	Pp3c1_4490	-1.48477	0.0410992	vesicle transport through interaction with t-SNAREs 1 (VTI1)
	Pp3c6_1310	-1.50229	0.00686696	NAC DOMAIN-CONTAINING PROTEIN 12
	Pp3c21_18469	-1.51221	0.00101847	unknown
	Pp3c12_22330	-1.51793	0.0410992	Late embryogenesis abundant protein (LEA_4)
	Pp3c21_6071	-1.52462	0.0349882	unknown
	Pp3c11_19760	-1.53943	0.0301368	unknown
	Pp3c25_7460	-1.55611	0.00643431	CGI-141-RELATED/LIPASE CONTAINING PROTEIN // SUBFAMILY NOT NAMED
	Pp3c3_37330	-1.57708	0.00348497	POTASSIUM TRANSPORTER 10-RELATED
	Pp3c23_14490	-1.58445	0.00247326	unknown
	Pp3c4_32350	-1.60402	0.0120406	Protein kinase domain (Pkinase) // Leucine Rich Repeat (LRR_ // Leucine rich repeat (LRR_8)
	Pp3c20_22880	-1.60403	0.0358284	unknown
	Pp3c4_21550	-1.61452	0.0210447	MOLYBDOPTERIN COFACTOR SULFURASE MOSC // SUBFAMILY NOT NAMED
	Pp3c3_18330	-1.63702	0.000903355	unknown
	Pp3c15_2230	-1.63898	0.00251906	unknown
	Pp3c7_4980	-1.67206	0.0296784	unknown
	Pp3c15_11100	-1.67427	8.59e-05	PROTEIN Y39F10A.3-RELATED
	Pp3c2_5150	-1.67839	0.00416183	unknown
	Pp3c21_5670	-1.69457	0.00123421	cytochrome b6-f complex subunit 4 (petD)
	Pp3c16_19790	-1.7549	0.00028571	HEAVY METAL TRANSPORT/DETOXIFICATION DOMAIN-CONTAINING PROTEIN
	Pp3c19_7040	-1.76121	0.0011706	unknown
	Pp3c13_20360	-1.76681	0.0311844	EXPANSIN-A5
	Pp3c12_12250	-1.77555	0.0116	unknown
	Pp3c26_12140	-1.80901	7.48e-05	unknown
	Pp3c23_14240	-1.85086	0.0241614	STRUCTURAL MAINTENANCE OF CHROMOSOMES SMC FAMILY MEMBER // SUBFAMILY NOT NAMED
	Pp3c24_590	-1.89035	2.92e-05	CARBOHYDRATE-BINDING X8 DOMAIN-CONTAINING PROTEIN
	Pp3c1_16780	-1.89316	4.95e-08	photosystem II oxygen-evolving enhancer protein 2 (psbP)
	Pp3c21_5650	-1.90705	0.0258435	cytochrome b6 (petB)
	Pp3c4_28970	-1.91081	0.00661565	Cytochrome c-type biogenesis protein CcmF C-terminal (CcmF_C)
	Pp3c7_3980	-1.92668	0.0249396	unknown
	Pp3c14_25670	-1.94174	0.0144787	METHYLESTERASE 12, CHLOROPLASTIC-RELATED
	Pp3c17_12970	-1.94216	0.0403245	BETA EXPANSIN 6-RELATED
	Pp3c2_25590	-2.00699	0.00187446	NITRATE, FROMATE, IRON DEHYDROGENASE // SUBFAMILY NOT NAMED
	Pp3c17_490	-2.02198	0.00174812	SEC14 RELATED PROTEIN // SUBFAMILY NOT NAMED
	Pp3c4_28950	-2.06047	0.00337457	unknown
	Pp3c4_8870	-2.0793	4.43e-05	unknown
	Pp3c4_26050	-2.09881	9.93e-05	DNA BINDING PROTEIN-RELATED
	Pp3c1_28990	-2.1388	0.0246169	Eukaryotic cytochrome b561 (Cytochrom_B561)
	Pp3c2_23500	-2.14933	0.0073492	NADH dehydrogenase (ubiquinone) Fe-S protein 2 (NDUFS2)
	Pp3c11_240	-2.22952	0.0167397	unknown
	Pp3c4_28960	-2.25203	0.00525165	unknown
	Pp3c10_13383	-2.31012	0.0143444	EXPRESSED PROTEIN
	Pp3c23_19730	-2.3107	0.00187446	Non-specific serine/threonine protein kinase / Threonine-specific protein kinase
	Pp3c14_21766	-2.33211	0.04353	GB
	Pp3c8_19410	-2.35336	0.000144012	unknown
	Pp3c26_6990	-2.36239	0.00107013	carbonic anhydrase (cah)
	Pp3c7_26620	-2.38928	0.0210921	unknown
	Pp3c8_14250	-2.46196	0.000764085	unknown
	Pp3c17_1450	-2.50313	0.000918659	unknown
	Pp3c12_12340	-2.70388	0.00150091	ribulose-bisphosphate carboxylase small chain (rbcS)
	Pp3c5_11160	-2.72133	0.00386876	AP2 domain (AP2)
	Pp3c24_6450	-2.8338	0.0337636	Leucine-rich repeat (LRR) protein associated with apoptosis in muscle tissue
	Pp3c1_26960	-2.84306	0.0315201	Protein kinase domain (Pkinase) // von Willebrand factor type A domain (VWA) // Cache domain (Cache_1)
	Pp3c25_12970	-2.91076	0.0257034	unknown
	Pp3c11_13210	-2.92642	0.002269	Pathogenesis-related protein Bet v I family (Bet_v_1)
	Pp3c25_11340	-2.99803	1.2e-06	HEAVY METAL TRANSPORT/DETOXIFICATION DOMAIN-CONTAINING PROTEIN
	Pp3c17_21950	-3.07257	0.0249601	flavonoid 3'-monooxygenase (E1.14.13.21)
	Pp3c17_6050	-3.12761	0.000713283	PEROXIDASE 53-RELATED
	Pp3c18_19690	-3.66345	0.000200111	EXPANSIN-A5
	Pp3c5_26840	-4.21245	0.000256036	unknown
	Pp3c15_7460	-7.02365	0.000623704	unknown

## Sheet: DEGs Wt Bcin vs Wt Ctrl
	Gene_id	log2FC	FDR p-Value	Description
	Pp3c26_5720	12.8971	7.66e-06	peroxidase (E1.11.1.7)
	Pp3c18_12100	12.8284	4.85e-08	Catechol oxidase / Tyrosinase
	Pp3c9_2920	12.4929	9.14e-08	ZINC FINGER FYVE DOMAIN CONTAINING PROTEIN
	Pp3c26_5480	11.4674	1.49e-06	peroxidase (E1.11.1.7)
	Pp3c11_1420	11.0343	2.62e-08	Chitin recognition protein (Chitin_bind_ // Rare lipoprotein A (RlpA)-like double-psi beta-barrel (DPBB_1)
	Pp3c12_7930	10.8621	3.32e-05	Phospholipase A( / Phospholipase A1
	Pp3c2_890	10.6833	6.19e-06	2-OXOGLUTARATE (2OG) AND FE(II)-DEPENDENT OXYGENASE SUPERFAMILY PROTEIN-RELATED
	Pp3c13_13720	10.6089	3.72e-06	unknown
	Pp3c26_5880	10.534	0.000115134	Peroxidase / Lactoperoxidase
	Pp3c11_9440	10.5129	1.78e-06	Bestrophin, RFP-TM, chloride channel (Bestrophin)
	Pp3c26_5890	10.3923	1.53e-06	Peroxidase / Lactoperoxidase
	Pp3c17_10090	10.2963	4.94e-06	Protein of unknown function (DUF345 (DUF3455)
	Pp3c26_5750	10.269	4.85e-08	Peroxidase / Lactoperoxidase
	Pp3c5_15880	10.1655	3.82e-06	Protein of unknown function (DUF345 (DUF3455)
	Pp3c10_12040	9.85665	0.000650768	unknown
	Pp3c20_4410	9.84038	3.27e-05	unknown
	Pp3c3_4040	9.83978	4.36e-05	peroxidase (E1.11.1.7)
	Pp3c1_19610	9.7491	2.95e-05	peroxidase (E1.11.1.7)
	Pp3c8_23419	9.56566	2.11e-05	unknown
	Pp3c24_19857	9.55481	1.37e-05	unknown
	Pp3c18_21273	9.52853	4.47e-05	unknown
	Pp3c11_14240	9.47282	2.69e-07	WRKY DNA -binding domain (WRKY)
	Pp3c11_15370	9.46029	2.62e-08	TRANSCRIPTION FACTOR BHLH27-RELATED
	Pp3c4_3770	9.2772	1.8e-08	Cupin domain (Cupin_2)
	Pp3c21_7680	9.27352	1.12e-05	phenylalanine ammonia-lyase (E4.3.1.24)
	Pp3c8_22969	9.24143	0.000278903	unknown
	Pp3c21_20530	9.20087	0.000471166	Carboxylesterase / Procaine esterase
	Pp3c9_25180	9.17246	2.15e-05	EF-HAND CALCIUM-BINDING DOMAIN CONTAINING PROTEIN // SUBFAMILY NOT NAMED
	Pp3c24_2640	9.1187	2.61e-08	LIPID PHOSPHATE PHOSPHATASE
	Pp3c2_36290	9.04468	4.58e-05	chalcone synthase (CHS)
	Pp3c18_21260	9.00287	1.96e-05	(S)-stylopine synthase / (S)-cheilanthifoline oxidase (methylenedioxy-bridge-forming)
	Pp3c7_17190	8.92715	2.49e-05	cinnamoyl-CoA reductase (CCR)
	Pp3c18_8490	8.91452	4.86e-05	Helix-loop-helix DNA-binding domain (HLH)
	Pp3c7_11638	8.91311	0.000103572	unknown
	Pp3c19_1420	8.87064	2.24e-05	THIOREDOXIN
	Pp3c22_22330	8.80283	1.53e-05	DNAJ HOMOLOG SUBFAMILY C MEMBER // SUBFAMILY NOT NAMED
	Pp3c20_4357	8.73822	2.64e-05	unknown
	Pp3c17_10109	8.71978	5.6e-06	unknown
	Pp3c8_12170	8.64169	0.0004788	12-oxophytodienoic acid reductase (OPR)
	Pp3c8_22421	8.62448	5.46e-06	unknown
	Pp3c22_20780	8.60267	3.6e-08	Carboxylesterase / Procaine esterase
	Pp3c10_4480	8.59105	4.22e-07	U-BOX DOMAIN-CONTAINING PROTEIN 12-RELATED
	Pp3c12_8070	8.51862	0.00013452	ANION TRANSPORTER 3, CHLOROPLASTIC-RELATED
	Pp3c12_21739	8.46472	5.94e-06	unknown
	Pp3c6_6610	8.45313	5.55e-08	DIRIGENT PROTEIN 16-RELATED
	Pp3c21_7670	8.45185	6.34e-06	phenylalanine ammonia-lyase (E4.3.1.24)
	Pp3c11_3620	8.44747	1.52e-05	CGI-141-RELATED/LIPASE CONTAINING PROTEIN // SUBFAMILY NOT NAMED
	Pp3c15_4000	8.43971	5.37e-07	ENOLASE 1, CHLOROPLASTIC
	Pp3c13_24280	8.42254	6.79e-06	Xyloglucan:xyloglucosyl transferase / Xyloglucan endotransglycosylase
	Pp3c16_25600	8.41488	0.0132239	solute carrier family 20 (sodium-dependent phosphate transporter) (SLC20A, PIT)
	Pp3c4_4140	8.40365	1.35e-06	GPI-ANCHORED PROTEIN LORELEI-RELATED
	Pp3c22_8940	8.38281	1.03e-06	unknown
	Pp3c1_28050	8.31001	0.000247725	Cupin domain (Cupin_2)
	Pp3c4_16360	8.27403	7.43e-07	unknown
	Pp3c1_28020	8.22734	0.000631819	Cupin domain (Cupin_2)
	Pp3c3_5720	8.19372	0.00203501	calcium-binding protein CML (CML)
	Pp3c18_3720	8.17078	1.02e-05	DNAJ HOMOLOG SUBFAMILY C MEMBER // SUBFAMILY NOT NAMED
	Pp3c14_3259	8.16221	4.81e-05	unknown
	Pp3c24_13110	8.16124	6.48e-06	phenylalanine ammonia-lyase (E4.3.1.24)
	Pp3c26_5840	8.12609	3.46e-05	Peroxidase / Lactoperoxidase
	Pp3c22_12950	8.07317	6.4e-05	GH26960P-RELATED
	Pp3c15_5390	8.04018	0.000167371	unknown
	Pp3c4_21690	8.03454	2.71e-06	unknown
	Pp3c13_17480	8.02593	0.00152324	Diacylglycerol kinase (ATP) / Diglyceride kinase
	Pp3c11_8320	8.02581	1.99e-06	unknown
	Pp3c26_1130	8.01711	1.81e-07	HEDGEHOG
	Pp3c4_2961	7.9984	0.000169096	unknown
	Pp3c25_13630	7.99739	0.00105562	unknown
	Pp3c22_19330	7.97857	2.53e-07	Mannosyl-glycoprotein endo-beta-N-acetylglucosaminidase / Endo-beta-N-acetylglucosaminidase
	Pp3c21_7660	7.93952	0.000153504	chalcone synthase (CHS)
	Pp3c19_6240	7.91818	0.00356075	chalcone synthase (CHS)
	Pp3c21_7640	7.9062	1.52e-05	Phenylalanine ammonia-lyase
	Pp3c18_14170	7.90032	0.000443357	unknown
	Pp3c6_24250	7.8923	1.4e-06	Bestrophin, RFP-TM, chloride channel (Bestrophin)
	Pp3c10_21810	7.88188	5.22e-05	phenylalanine ammonia-lyase (E4.3.1.24)
	Pp3c6_6560	7.87796	8.66e-08	DIRIGENT PROTEIN 16-RELATED
	Pp3c17_21180	7.87649	4.55e-05	Cupin domain (Cupin_2)
	Pp3c23_18630	7.82883	2.65e-05	unknown
	Pp3c15_19330	7.8114	3.12e-06	unknown
	Pp3c11_4360	7.80047	1.5e-05	SUBTILISIN-LIKE PROTEASE
	Pp3c17_21300	7.75651	0.00023865	Cupin domain (Cupin_2)
	Pp3c21_7690	7.74949	6.52e-05	Naringenin-chalcone synthase / Flavonone synthase
	Pp3c12_19450	7.73497	2.2e-05	EARLY LIGHT-INDUCED PROTEIN 1, CHLOROPLASTIC-RELATED
	Pp3c13_2400	7.73387	3.27e-05	CALCIUM-BINDING PROTEIN CML25-RELATED
	Pp3c2_32410	7.71329	1.63e-05	phenylalanine ammonia-lyase (E4.3.1.24)
	Pp3c11_1480	7.71207	8.81e-05	EXOSTOSIN FAMILY PROTEIN
	Pp3c18_5430	7.6315	1.08e-05	Phenylalanine ammonia-lyase
	Pp3c23_9470	7.62977	3.3e-06	unknown
	Pp3c2_32150	7.62559	0.000123526	WRKY DNA -binding domain (WRKY)
	Pp3c10_20481	7.59898	1.5e-05	unknown
	Pp3c7_27389	7.59801	1.28e-05	unknown
	Pp3c23_18340	7.58263	0.000227983	VQ motif (VQ)
	Pp3c13_23840	7.54442	6.51e-07	PEROXIDASE 1-RELATED
	Pp3c13_3710	7.53929	5.61e-05	AP2 domain (AP2)
	Pp3c25_9290	7.53482	1.14e-05	VQ motif (VQ)
	Pp3c27_3700	7.52276	6.06e-07	COBRA-LIKE PROTEIN 7-RELATED
	Pp3c13_2427	7.49132	1.07e-05	unknown
	Pp3c2_32330	7.48572	0.000270123	Phenylalanine ammonia-lyase
	Pp3c23_4450	7.47846	3.06e-06	Phenylalanine ammonia-lyase
	Pp3c4_15890	7.46769	2.33e-06	unknown
	Pp3c4_2100	7.44999	9.12e-06	26S PROTESOME SUBUNIT 6
	Pp3c16_23620	7.4241	0.000364085	unknown
	Pp3c2_4230	7.39693	2.66e-06	GULONOLACTONE OXIDASE // SUBFAMILY NOT NAMED
	Pp3c17_21250	7.38509	4.63e-05	Cupin domain (Cupin_2)
	Pp3c24_13090	7.36573	4.79e-06	Naringenin-chalcone synthase / Flavonone synthase
	Pp3c23_4090	7.35603	0.000169063	unknown
	Pp3c16_920	7.34906	0.000180472	PEPTIDYL-PROLYL CIS-TRANS ISOMERASE // SUBFAMILY NOT NAMED
	Pp3c3_23312	7.33114	2.02e-05	unknown
	Pp3c24_13120	7.32243	1.07e-05	chalcone synthase (CHS)
	Pp3c14_10640	7.29576	4.89e-06	Linoleate 9S-lipoxygenase / Linoleate 9-lipoxygenase
	Pp3c4_21110	7.29341	5.11e-06	Endoglycosylceramidase / Oligoglycosylglucosylceramide glycohydrolase
	Pp3c3_4891	7.28446	0.00026448	WDSAM1 PROTEIN
	Pp3c19_6229	7.21832	0.000131005	unknown
	Pp3c12_20040	7.21459	2.61e-08	BLUE COPPER PROTEIN
	Pp3c17_5150	7.2101	1.18e-05	BETA-1,3-GLUCANASE 1-RELATED
	Pp3c22_2930	7.20344	9.4e-08	TRANSCRIPTION FACTOR EGL1-RELATED
	Pp3c17_21150	7.19402	0.000113593	Cupin domain (Cupin_2)
	Pp3c11_7340	7.14446	0.000224764	FLAVONOID 3'-MONOOXYGENASE
	Pp3c18_18750	7.09632	0.000505172	KNOX1 domain (KNOX // KNOX2 domain (KNOX2)
	Pp3c10_20000	7.01857	2.61e-08	ETHYLENE-RESPONSIVE TRANSCRIPTION FACTOR 15-RELATED
	Pp3c10_4870	7.01015	8.58e-08	Protein of unknown function (DUF345 (DUF3455)
	Pp3c1_750	7.00736	0.000370153	Formyltetrahydrofolate dehydrogenase / 10-formyltetrahydrofolate dehydrogenase
	Pp3c7_10780	6.99845	3.06e-06	AP2 domain (AP2)
	Pp3c23_940	6.99351	3.6e-08	Unsaturated rhamnogalacturonyl hydrolase
	Pp3c22_17540	6.97991	0.000279335	Phenylalanine ammonia-lyase
	Pp3c22_16400	6.97109	1.72e-06	unknown
	Pp3c11_5120	6.96646	0.000287334	Linoleate 9S-lipoxygenase / Linoleate 9-lipoxygenase
	Pp3c12_12070	6.93966	0.000437946	Galactoside 2-alpha-L-fucosyltransferase / Secretor-type beta-galactoside alpha-1->2 fucosyltransferase
	Pp3c13_12190	6.92171	0.000515209	phenylalanine ammonia-lyase (E4.3.1.24)
	Pp3c9_19460	6.8843	0.000258974	unknown
	Pp3c17_4110	6.8837	9.1e-07	PHOSPHATIDYLINOSITOL N-ACETYGLUCOSAMINLYTRANSFERASE SUBUNIT P-LIKE PROTEIN
	Pp3c2_21940	6.84829	2.69e-07	unknown
	Pp3c24_18000	6.80735	7.55e-05	chalcone synthase (CHS)
	Pp3c15_5370	6.80638	5.19e-07	Catechol oxidase / Tyrosinase
	Pp3c11_6460	6.80596	1.26e-05	ALPHA/BETA-HYDROLASES SUPERFAMILY PROTEIN
	Pp3c2_36350	6.78204	6.83e-06	chalcone synthase (CHS)
	Pp3c3_25750	6.77959	2.75e-06	MEDIATOR OF RNA POLYMERASE II TRANSCRIPTION SUBUNIT 37A-RELATED
	Pp3c19_4690	6.77351	6.9e-05	syntaxin 1B/2/3 (STX1B_2_3)
	Pp3c2_36460	6.7566	1.57e-05	Naringenin-chalcone synthase / Flavonone synthase
	Pp3c1_30220	6.75643	2.79e-05	unknown
	Pp3c3_3780	6.74475	0.000424088	GENOMIC DNA, CHROMOSOME 3, P1 CLONE: MLD14
	Pp3c5_2280	6.74187	1.9e-05	unknown
	Pp3c19_13690	6.73489	1.06e-05	phenylalanine ammonia-lyase (E4.3.1.24)
	Pp3c25_13850	6.72245	3.65e-05	TRANSCRIPTION FACTOR TT8
	Pp3c19_13700	6.72242	1.4e-06	Chalcone and stilbene synthases, C-terminal domain (Chal_sti_synt_C)
	Pp3c4_15920	6.68557	0.000365864	NECAP-LIKE PROTEIN CG9132
	Pp3c15_23690	6.68278	0.00032338	F-BOX ASSOCIATED UBIQUITINATION EFFECTOR FAMILY PROTEIN-RELATED
	Pp3c9_21990	6.66114	0.00056106	ACYL-MALONYL CONDENSING ENZYME-RELATED // SUBFAMILY NOT NAMED
	Pp3c3_8160	6.64308	0.000699367	unknown
	Pp3c2_27500	6.6375	1.12e-07	unknown
	Pp3c2_36410	6.63181	5.87e-07	chalcone synthase (CHS)
	Pp3c20_16410	6.61176	8.9e-08	UDP-glucuronosyl and UDP-glucosyl transferase
	Pp3c17_6080	6.60977	3.77e-05	glutathione S-transferase (GST, gst)
	Pp3c20_16420	6.59208	2.68e-07	SUGAR TRANSPORT PROTEIN 10-RELATED
	Pp3c6_6603	6.58997	1.2e-05	unknown
	Pp3c4_2960	6.56368	3e-05	Very-long-chain 3-oxoacyl-CoA synthase / Very-long-chain beta-ketoacyl-CoA synthase
	Pp3c10_23750	6.56061	5.19e-06	SEC10
	Pp3c24_2840	6.53315	4.82e-07	respiratory burst oxidase (RBOH)
	Pp3c26_1670	6.53283	1.98e-06	GERMIN-LIKE PROTEIN SUBFAMILY T MEMBER 1-RELATED
	Pp3c12_6960	6.52356	0.00413252	unknown
	Pp3c3_8390	6.52209	0.000475431	unknown
	Pp3c19_3000	6.52204	4.04e-06	WRKY DNA -binding domain (WRKY)
	Pp3c8_23300	6.51189	1.4e-05	unknown
	Pp3c4_3260	6.49168	0.000496716	Mannose-1-phosphate guanylyltransferase / GTP-mannose-1-phosphate guanylyltransferase
	Pp3c17_10120	6.46316	2.17e-06	Protein of unknown function (DUF345 (DUF3455)
	Pp3c8_13540	6.46007	0.000401248	chitinase (E3.2.1.14)
	Pp3c3_6500	6.43869	3.17e-07	Meiotically up-regulated gene family (MU117)
	Pp3c2_36540	6.42856	7.62e-07	Naringenin-chalcone synthase / Flavonone synthase
	Pp3c20_20040	6.42434	4.15e-07	unknown
	Pp3c4_16570	6.38925	8.66e-08	PHOSPHOLIPASE A1-IIALPHA-RELATED
	Pp3c18_17330	6.38006	5.15e-07	syntaxin 1B/2/3 (STX1B_2_3)
	Pp3c23_20550	6.3682	2.93e-05	glutathione S-transferase (GST, gst)
	Pp3c3_19730	6.36046	1.63e-05	unknown
	Pp3c16_10920	6.36021	2.56e-07	VQ motif (VQ)
	Pp3c13_24240	6.34275	4e-06	Diamine N-acetyltransferase / Spermidine N(1)-acetyltransferase
	Pp3c2_36440	6.33659	2.29e-06	Naringenin-chalcone synthase / Flavonone synthase
	Pp3c2_24500	6.32172	6.16e-07	allene oxide cyclase (AOC)
	Pp3c2_30610	6.27171	8.4e-07	phenylalanine ammonia-lyase (E4.3.1.24)
	Pp3c22_2620	6.27167	1.24e-07	unknown
	Pp3c24_7590	6.2062	9.1e-07	Myb-like DNA-binding domain (Myb_DNA-binding)
	Pp3c13_2420	6.20282	6.46e-08	calcium-binding protein CML (CML)
	Pp3c11_4200	6.16147	1.6e-05	solute carrier family 25 (mitochondrial oxoglutarate transporter), member 11 (SLC25A11, OGC)
	Pp3c2_37410	6.16107	0.000189341	cytochrome P450, family 1, subfamily A, polypeptide 1 (CYP1A1)
	Pp3c19_6250	6.15795	1.06e-05	chalcone synthase (CHS)
	Pp3c14_3390	6.14122	5.97e-07	unknown
	Pp3c3_21190	6.13652	3.6e-08	XYLOGLUCAN GALACTOSYLTRANSFERASE KATAMARI1
	Pp3c19_10460	6.13159	1.09e-06	DNAJ HOMOLOG SUBFAMILY C MEMBER // SUBFAMILY NOT NAMED
	Pp3c2_1670	6.12344	3.12e-07	F7G19.18 PROTEIN
	Pp3c8_4130	6.11553	2.62e-08	PROTEIN PLANT CADMIUM RESISTANCE 2-RELATED
	Pp3c9_7780	6.10987	0.00050217	C2 DOMAIN-CONTAINING PROTEIN-RELATED
	Pp3c14_1600	6.10146	4.85e-08	COPPER TRANSPORT PROTEIN ATOX1-RELATED
	Pp3c11_23290	6.10077	6.14e-05	ETHYLENE-RESPONSIVE TRANSCRIPTION FACTOR 15-RELATED
	Pp3c6_3149	6.09921	4.04e-06	unknown
	Pp3c13_5070	6.09811	1.43e-06	MYB-LIKE DNA-BINDING PROTEIN MYB
	Pp3c12_15510	6.09515	3.01e-05	RELATED TO MULTIFUNCTIONAL CYCLIN-DEPENDENT KINASE-RELATED
	Pp3c6_26190	6.09261	2.2e-05	BZIP-LIKE PROTEIN-RELATED
	Pp3c19_13170	6.09124	1.68e-06	4-coumarate--CoA ligase / 4-coumaryl-CoA synthetase
	Pp3c2_32320	6.08413	8.31e-05	chalcone synthase (CHS)
	Pp3c2_36170	6.08022	1.39e-06	chalcone synthase (CHS)
	Pp3c27_4100	6.03353	2.88e-07	RETINALDEHYDE BINDING PROTEIN-RELATED // SUBFAMILY NOT NAMED
	Pp3c1_23870	6.02661	0.000953188	Flavonoid 3',5'-hydroxylase / F3'5'H
	Pp3c25_1190	6.01566	4.85e-08	unknown
	Pp3c14_24890	6.00087	1.76e-06	Non-specific serine/threonine protein kinase / Threonine-specific protein kinase
	Pp3c3_25190	5.9975	0.000606948	solute carrier family 32 (vesicular inhibitory amino acid transporter) (SLC32A, VGAT)
	Pp3c26_640	5.9954	0.00110131	unknown
	Pp3c25_12520	5.97516	1.22e-06	ammonium transporter, Amt family (amt, AMT, MEP)
	Pp3c13_9000	5.96218	3.25e-07	phenylalanine ammonia-lyase (E4.3.1.24)
	Pp3c11_25868	5.95414	1.37e-06	unknown
	Pp3c1_7220	5.91185	3.01e-07	unknown
	Pp3c16_13150	5.91012	0.000125359	unknown
	Pp3c3_19150	5.89909	9.43e-05	OUTER ENVELOPE PORE PROTEIN 16-1, CHLOROPLASTIC
	Pp3c2_20180	5.87831	3.63e-05	C2 domain (C2)
	Pp3c12_16910	5.87559	7.32e-05	C2 DOMAIN-CONTAINING PROTEIN-RELATED
	Pp3c16_630	5.87067	2.72e-07	Flavonoid 3'-monooxygenase / Flavonoid 3'-hydroxylase
	Pp3c5_16200	5.86621	4.19e-06	Caffeate O-methyltransferase
	Pp3c5_10780	5.86334	0.000375149	gluconolactonase (E3.1.1.17, gnl, RGN)
	Pp3c21_19160	5.85972	0.00700394	Leucine Rich Repeat (LRR_ // Leucine rich repeat N-terminal domain (LRRNT_2)
	Pp3c2_30370	5.85157	1.97e-06	unknown
	Pp3c1_37760	5.824	7.12e-07	unknown
	Pp3c10_17370	5.81607	5.71e-05	Carboxylesterase / Procaine esterase
	Pp3c3_32190	5.79774	1.58e-05	PYRUVATE KINASE-RELATED
	Pp3c2_32400	5.79683	6.51e-06	chalcone synthase (CHS)
	Pp3c3_18090	5.77931	6.51e-07	Glycogenin glucosyltransferase / Priming glucosyltransferase
	Pp3c10_21861	5.77864	3.39e-05	unknown
	Pp3c21_15460	5.7746	0.000353374	4-coumarate--CoA ligase / 4-coumaryl-CoA synthetase
	Pp3c22_15350	5.76347	4.82e-07	4-coumarate--CoA ligase / 4-coumaryl-CoA synthetase
	Pp3c13_17510	5.74148	2.18e-05	Diacylglycerol kinase (ATP) / Diglyceride kinase
	Pp3c1_7730	5.72372	7.85e-07	unknown
	Pp3c23_1630	5.72077	4.46e-08	DYNAMIN-RELATED PROTEIN 3A-RELATED
	Pp3c24_11260	5.68729	1.4e-06	Catechol oxidase / Tyrosinase
	Pp3c1_3670	5.67827	2.92e-06	Bestrophin, RFP-TM, chloride channel (Bestrophin)
	Pp3c1_18680	5.67641	1.3e-07	Phenylalanine ammonia-lyase
	Pp3c2_28358	5.66626	5.98e-05	unknown
	Pp3c25_2840	5.66554	1.04e-07	EXOSTOSIN FAMILY PROTEIN
	Pp3c19_6330	5.64662	6.51e-07	chalcone synthase (CHS)
	Pp3c7_22740	5.63475	1.53e-07	3-deoxy-7-phosphoheptulonate synthase / Phospho-2-oxo-3-deoxyheptonate aldolase
	Pp3c15_15960	5.63329	2.13e-05	MYB DOMAIN PROTEIN 42
	Pp3c16_23630	5.62204	0.00057314	unknown
	Pp3c6_4000	5.621	6.38e-08	AUXIN-INDUCED IN ROOT CULTURES PROTEIN 12
	Pp3c14_1310	5.61313	5.43e-05	Kelch motif (Kelch_ // F-box-like (F-box-like) // Kelch motif (Kelch_6)
	Pp3c1_18940	5.59768	2.33e-06	phenylalanine ammonia-lyase (E4.3.1.24)
	Pp3c2_27270	5.58038	7.78e-08	unknown
	Pp3c5_910	5.56464	0.000236518	unknown
	Pp3c7_21260	5.55922	2.69e-07	unknown
	Pp3c13_7180	5.55605	3.55e-05	unknown
	Pp3c22_22040	5.55554	4.45e-07	ASPARTYL PROTEASE FAMILY PROTEIN-RELATED
	Pp3c1_19000	5.52594	6.12e-07	unknown
	Pp3c3_27000	5.51378	1.97e-07	F21F23.12 PROTEIN
	Pp3c17_14540	5.49975	4.59e-05	VOLTAGE-DEPENDENT CALCIUM CHANNEL SUBUNIT ALPHA-2/DELTA-RELATED
	Pp3c19_9000	5.4842	3.21e-08	Carboxylesterase / Procaine esterase
	Pp3c16_650	5.48361	0.000127236	unknown
	Pp3c11_25660	5.48332	0.000113354	Helix-loop-helix DNA-binding domain (HLH)
	Pp3c13_17633	5.47532	7.51e-07	Diacylglycerol kinase (ATP) / Diglyceride kinase
	Pp3c7_23070	5.45042	1.03e-05	unknown
	Pp3c22_14960	5.41464	1.4e-05	HYDROPHOBIC PROTEIN RCI2 LOW TEMPERATURE AND SALT RESPONSIVE PROTEIN LTI6 -RELATED // SUBFAMILY NOT NAMED
	Pp3c1_23700	5.40926	1.53e-07	Domain of unknown function (DUF440 (DUF4409)
	Pp3c17_14850	5.40443	5.53e-08	NUCLEOTIDE-DIPHOSPHO-SUGAR TRANSFERASE DOMAIN-CONTAINING PROTEIN-RELATED
	Pp3c19_13030	5.40029	2.05e-05	Prephenate dehydratase // Arogenate dehydratase / Carboxycyclohexadienyl dehydratase
	Pp3c3_25770	5.36865	0.000142573	unknown
	Pp3c11_2990	5.36789	4.82e-07	chalcone synthase (CHS)
	Pp3c1_5469	5.35892	8.44e-05	unknown
	Pp3c1_18830	5.34894	1.53e-06	phenylalanine ammonia-lyase (E4.3.1.24)
	Pp3c3_3880	5.34777	7.23e-07	CHARGED MULTIVESICULAR BODY PROTEIN 2A
	Pp3c3_32210	5.3475	1.11e-05	Flavonoid 3'-monooxygenase / Flavonoid 3'-hydroxylase
	Pp3c21_11270	5.33253	1.4e-05	WRKY DNA -binding domain (WRKY)
	Pp3c14_22890	5.31345	6.75e-07	NADPH-ferrihemoprotein reductase (POR)
	Pp3c17_11530	5.30424	5.37e-05	unknown
	Pp3c6_3190	5.28558	9.76e-05	TRANSCRIPTION FACTOR TT8
	Pp3c6_2730	5.25556	1.07e-07	Transcription factor HEX, contains HOX and HALZ domains
	Pp3c6_560	5.2493	0.000111069	unknown
	Pp3c12_7050	5.24553	6.45e-05	unknown
	Pp3c21_14670	5.23541	2.03e-05	endophilin-A (SH3GL)
	Pp3c18_17791	5.23108	0.000181493	unknown
	Pp3c24_18010	5.22102	4.44e-07	chalcone synthase (CHS)
	Pp3c17_887	5.2112	7.23e-06	unknown
	Pp3c7_19120	5.20162	4.27e-06	unknown
	Pp3c9_10560	5.19982	0.00837104	chromate transporter (chrA)
	Pp3c8_16570	5.18598	9.56e-07	PROTEIN F42G9.6, ISOFORM B
	Pp3c11_11630	5.1808	1.57e-05	unknown
	Pp3c18_1530	5.16559	3.29e-08	Alpha-L-fucosidase / Alpha-L-fucoside fucohydrolase
	Pp3c26_3070	5.15943	8.9e-08	PEROXIDASE 40
	Pp3c16_7080	5.15778	1.14e-05	GB
	Pp3c11_4150	5.13626	5.51e-06	MITOCHONDRIAL UNCOUPLING PROTEIN 4-RELATED
	Pp3c9_15620	5.1227	1.3e-05	SUBTILISIN-LIKE PROTEASE
	Pp3c22_10130	5.10569	2.85e-06	3-hydroxyisobutyryl-CoA hydrolase (HIBCH)
	Pp3c16_1120	5.10325	6.61e-05	unknown
	Pp3c14_11550	5.0827	1.5e-05	UDP-arabinose 4-epimerase (UXE, uxe)
	Pp3c4_23930	5.07816	0.000458102	AP2 domain (AP2)
	Pp3c12_11940	5.07704	2.44e-06	LRR receptor-like serine/threonine-protein kinase FLS2 (FLS2)
	Pp3c13_24590	5.07623	4.85e-08	MADS BOX PROTEIN // SUBFAMILY NOT NAMED
	Pp3c3_14160	5.06358	9.77e-07	PEROXIDASE 1-RELATED
	Pp3c2_12420	5.04696	1.7e-05	GULONOLACTONE OXIDASE // SUBFAMILY NOT NAMED
	Pp3c2_20570	5.02613	8.45e-06	C2 DOMAIN-CONTAINING PROTEIN-RELATED
	Pp3c7_1720	5.01581	0.000317817	MYC
	Pp3c11_2950	5.0151	1.92e-06	cinnamoyl-CoA reductase (CCR)
	Pp3c7_18360	5.00625	0.000221378	solute carrier family 25 (mitochondrial phosphate transporter), member 3 (SLC25A3, PHC, PIC)
	Pp3c3_8080	4.99345	2.94e-05	unknown
	Pp3c4_4810	4.99042	3.61e-05	unknown
	Pp3c7_13100	4.98118	1.96e-07	C2 DOMAIN-CONTAINING PROTEIN-RELATED
	Pp3c2_30620	4.97726	1.96e-07	chalcone synthase (CHS)
	Pp3c1_29330	4.97425	5.77e-06	TWO-COMPONENT SENSOR HISTIDINE KINASE // SUBFAMILY NOT NAMED
	Pp3c2_25760	4.96899	5.24e-08	AP2 domain (AP2)
	Pp3c24_1840	4.94846	0.000551692	PLECKSTRIN HOMOLOGY (PH) AND LIPID-BINDING START DOMAIN-CONTAINING PROTEIN
	Pp3c26_13490	4.92325	4.85e-08	EXPRESSED PROTEIN-RELATED
	Pp3c3_8120	4.91806	0.000371448	unknown
	Pp3c6_520	4.91294	1.19e-07	Xyloglucan:xyloglucosyl transferase / Xyloglucan endotransglycosylase
	Pp3c3_32680	4.90944	0.000568508	Serine/threonine kinase
	Pp3c8_19790	4.9091	8.17e-06	Sec7 domain (Sec // Domain of unknown function (DUF198 (DUF198 // Guanine nucleotide exchange factor in Golgi transport N-terminal (Sec7_N) // Dimerisation and cyclophilin-binding domain of Mon2 (DCB)
	Pp3c25_10190	4.90594	2.08e-07	trans-cinnamate 4-monooxygenase (CYP73A)
	Pp3c21_10620	4.89871	7.02e-08	PERIOSTIN-RELATED
	Pp3c15_6310	4.89429	3.78e-07	ENOYL-COA HYDRATASE-RELATED // SUBFAMILY NOT NAMED
	Pp3c8_5110	4.88808	3.57e-06	WRKY DNA -binding domain (WRKY)
	Pp3c10_5740	4.87119	0.000384021	unknown
	Pp3c3_18870	4.86817	4.22e-07	BETA-1,3 GLUCANASE
	Pp3c14_21639	4.8582	0.000400847	unknown
	Pp3c8_13570	4.83705	0.000686485	chitinase (E3.2.1.14)
	Pp3c21_20650	4.8351	1.85e-07	Naringenin-chalcone synthase / Flavonone synthase
	Pp3c2_29800	4.82608	1.79e-07	3-deoxy-7-phosphoheptulonate synthase / Phospho-2-oxo-3-deoxyheptonate aldolase
	Pp3c4_20430	4.81274	8.09e-06	NAC DOMAIN-CONTAINING PROTEIN 12
	Pp3c14_26000	4.80946	3.72e-06	pre-60S factor REI1 (REI1)
	Pp3c4_15690	4.80767	1.07e-05	unknown
	Pp3c11_19330	4.79277	4.53e-07	unknown
	Pp3c23_10130	4.78731	6.38e-08	NAD(P)H oxidase (H(2)O(2)-forming) / Thyroid oxidase 2
	Pp3c4_1800	4.78072	9.42e-05	EF hand (EF-hand_ // EF-hand domain pair (EF-hand_8)
	Pp3c1_12710	4.78002	2.47e-05	unknown
	Pp3c7_26710	4.7737	4.47e-06	GST-CONTAINING FLYWCH ZINC-FINGER PROTEIN
	Pp3c1_31940	4.77097	9.45e-06	RING-FINGER DOMAIN-CONTAINING PROTEIN
	Pp3c18_21960	4.77083	8.95e-07	OVARIAN CANCER GENE-2 PROTEIN-RELATED // SUBFAMILY NOT NAMED
	Pp3c7_180	4.76911	0.000924238	Domain of unknown function (DUF422 (DUF4228)
	Pp3c3_31590	4.76081	4.66e-05	glutathione S-transferase (GST, gst)
	Pp3c7_4540	4.75087	5.02e-06	unknown
	Pp3c3_30550	4.74952	4.85e-08	SULFITE EXPORTER TAUE/SAFE FAMILY PROTEIN
	Pp3c3_6830	4.74254	9.91e-05	AP2 domain (AP2)
	Pp3c5_22560	4.74018	5.18e-08	DIRIGENT PROTEIN 16-RELATED
	Pp3c3_12080	4.74017	0.000790061	MYB TRANSCRIPTION FACTOR
	Pp3c7_20200	4.7376	3.78e-07	ETHYLENE-RESPONSIVE TRANSCRIPTION FACTOR 15-RELATED
	Pp3c3_10280	4.73431	8.44e-07	PHOSPHATE TRANSPORTER PHO1 HOMOLOG 2-RELATED
	Pp3c3_6890	4.71124	5.15e-07	HEAVY METAL TRANSPORT/DETOXIFICATION DOMAIN-CONTAINING PROTEIN
	Pp3c11_14690	4.70561	3.29e-08	PpERF24
	Pp3c10_1100	4.70483	1.32e-06	INVERTASE/PECTIN METHYLESTERASE INHIBITOR FAMILY PROTEIN
	Pp3c5_25420	4.70455	7.9e-07	VQ motif (VQ)
	Pp3c7_13080	4.70395	1.48e-07	glutathione S-transferase (GST, gst)
	Pp3c26_5450	4.70208	0.000121903	Ubiquitin-binding WIYLD domain (WIYLD)
	Pp3c17_5320	4.68313	7.43e-07	unknown
	Pp3c25_500	4.68249	8.66e-08	pathogenesis-related protein 1 (PR1)
	Pp3c18_5000	4.6698	1.1e-05	Mitogen-activated protein kinase kinase kinase / MLTK
	Pp3c12_18710	4.66728	5.44e-07	unknown
	Pp3c22_22032	4.66239	4.79e-06	unknown
	Pp3c6_5150	4.65409	2.13e-07	HEAVY METAL TRANSPORT/DETOXIFICATION DOMAIN-CONTAINING PROTEIN
	Pp3c12_25330	4.64971	0.000548962	EREBP-like factor (EREBP)
	Pp3c4_17790	4.62134	2.18e-05	unknown
	Pp3c26_3030	4.59577	1.12e-06	EXOSTOSIN HEPARAN SULFATE GLYCOSYLTRANSFERASE -RELATED // SUBFAMILY NOT NAMED
	Pp3c9_7720	4.59568	0.00033237	Xyloglucan:xyloglucosyl transferase / Xyloglucan endotransglycosylase
	Pp3c2_29330	4.58152	0.000838342	MITOCHONDRIAL UNCOUPLING PROTEIN 4-RELATED
	Pp3c1_34890	4.57879	3.09e-05	UBIA PRENYLTRANSFERASE DOMAIN-CONTAINING PROTEIN 1
	Pp3c27_8560	4.5778	3.39e-06	unknown
	Pp3c20_18520	4.57587	8.2e-07	unknown
	Pp3c3_35160	4.57126	0.000126995	unknown
	Pp3c7_6024	4.57061	1.51e-05	unknown
	Pp3c2_17030	4.56898	0.000843068	ZINC FINGER CCCH DOMAIN-CONTAINING PROTEIN 14-RELATED
	Pp3c4_27720	4.56615	2.69e-07	thiamine pyrophosphokinase (thiN, TPK1, THI80)
	Pp3c7_25930	4.56034	5.58e-05	unknown
	Pp3c9_10470	4.55393	2.51e-06	unknown
	Pp3c12_2640	4.54659	8.66e-08	Tetrahydroberberine oxidase / THB oxidase
	Pp3c20_1506	4.54276	8.66e-08	unknown
	Pp3c1_23380	4.54261	0.000506081	prolyl oligopeptidase [EC:3.4.21.26] (E3.4.21.26, PREP)
	Pp3c23_11581	4.53355	1.18e-06	LATE EMBRYOGENESIS ABUNDANT (LEA) HYDROXYPROLINE-RICH GLYCOPROTEIN-RELATED
	Pp3c19_17300	4.51939	9.19e-08	unknown
	Pp3c27_6860	4.51441	8.76e-05	unknown
	Pp3c11_10350	4.51116	1.83e-05	TRANSCRIPTION FACTOR TT2
	Pp3c17_4880	4.50136	4.6e-06	unknown
	Pp3c11_25880	4.4931	1.51e-06	hydroxymethylglutaryl-CoA lyase (E4.1.3.4, HMGCL, hmgL)
	Pp3c20_200	4.49259	2e-06	unknown
	Pp3c10_10710	4.48023	1.37e-05	unknown
	Pp3c13_20039	4.47776	0.000216825	Chitin recognition protein (Chitin_bind_ // Rare lipoprotein A (RlpA)-like double-psi beta-barrel (DPBB_1)
	Pp3c1_80	4.47469	0.000230882	Leucine Rich Repeat (LRR_ // Leucine rich repeat (LRR_8)
	Pp3c10_5660	4.47053	1.33e-07	LATE EMBRYOGENESIS ABUNDANT (LEA) HYDROXYPROLINE-RICH GLYCOPROTEIN-RELATED
	Pp3c13_24020	4.46975	9.62e-08	AP2 domain (AP2)
	Pp3c21_18859	4.46204	1.24e-05	unknown
	Pp3c21_16620	4.46009	3.37e-06	XYLOGLUCAN GLYCOSYLTRANSFERASE 12-RELATED
	Pp3c1_7740	4.45132	2.88e-06	EREBP-like factor (EREBP)
	Pp3c4_24020	4.4229	3.25e-07	CELL WALL ASSEMBLY REGULATOR SMI1
	Pp3c12_14480	4.42128	1.17e-07	Linoleate 13S-lipoxygenase / Lipoxidase
	Pp3c14_24040	4.41958	0.0002285	bHLHZip transcription factor BIGMAX
	Pp3c7_19830	4.40191	1.45e-06	Pathogenesis-related protein Bet v I family (Bet_v_1)
	Pp3c18_4480	4.40039	2.33e-06	Arogenate dehydratase / Carboxycyclohexadienyl dehydratase
	Pp3c18_1550	4.39287	6.29e-08	Alpha-L-fucosidase / Alpha-L-fucoside fucohydrolase
	Pp3c10_25030	4.39083	1.16e-06	INVERTASE/PECTIN METHYLESTERASE INHIBITOR FAMILY PROTEIN
	Pp3c5_25540	4.38997	1.95e-06	unknown
	Pp3c15_8180	4.38184	6.46e-08	C2 DOMAIN-CONTAINING PROTEIN-RELATED
	Pp3c26_1520	4.38093	2.45e-07	GERMIN-LIKE PROTEIN SUBFAMILY T MEMBER 1-RELATED
	Pp3c26_2420	4.38038	5.08e-05	Phenylalanine ammonia-lyase
	Pp3c14_11320	4.3629	1.56e-05	WRKY TRANSCRIPTION FACTOR 38-RELATED
	Pp3c21_19132	4.33642	0.000496336	unknown
	Pp3c12_18510	4.32561	4.34e-05	GDP-FUCOSE PROTEIN O-FUCOSYLTRANSFERASE 2
	Pp3c26_1680	4.32453	2.61e-08	GERMIN-LIKE PROTEIN SUBFAMILY T MEMBER 1-RELATED
	Pp3c27_7650	4.29365	3.29e-08	Predicted membrane protein (DUF230 (DUF2306)
	Pp3c5_11050	4.29235	6.82e-07	unknown
	Pp3c17_3860	4.28695	1.85e-07	CYCLIC DOF FACTOR 4-RELATED
	Pp3c20_270	4.28337	7.79e-07	unknown
	Pp3c20_23560	4.28281	0.00533149	CARBOXYMETHYLENEBUTENOLIDASE HOMOLOG
	Pp3c3_760	4.27869	1.61e-06	unknown
	Pp3c14_20840	4.27791	1.37e-06	COILED-COIL-HELIX-COILED-COIL-HELIX DOMAIN CONTAINING 2/NUR77
	Pp3c14_3190	4.27555	4.85e-08	unknown
	Pp3c19_16070	4.27488	3.44e-05	unknown
	Pp3c16_19740	4.27149	0.000327763	unknown
	Pp3c21_200	4.26648	3.73e-07	mitochondrial chaperone BCS1 (BCS1)
	Pp3c1_16900	4.26322	4.52e-07	ATP citrate synthase / Citric cleavage enzyme
	Pp3c15_5890	4.2603	4.85e-08	Uncharacterized conserved protein, contains GRAM domain
	Pp3c5_25180	4.25343	0.00041744	HEAVY METAL TRANSPORT/DETOXIFICATION DOMAIN-CONTAINING PROTEIN
	Pp3c12_6540	4.25109	0.000125942	calcium-binding protein CML (CML)
	Pp3c19_6660	4.24909	1.5e-07	unknown
	Pp3c1_13930	4.24795	1.48e-07	MULTI-COPPER OXIDASE // SUBFAMILY NOT NAMED
	Pp3c1_19060	4.247	5.06e-07	Galactose oxidase / Beta-galactose oxidase
	Pp3c4_14760	4.23883	1.7e-06	EREBP-like factor (EREBP)
	Pp3c1_18949	4.23629	9.03e-05	unknown
	Pp3c8_4960	4.2237	2.14e-06	ATP citrate synthase / Citric cleavage enzyme
	Pp3c20_1510	4.22162	4.36e-07	unknown
	Pp3c3_32650	4.2116	8.9e-08	ALDO-KETO REDUCTASE 1-RELATED
	Pp3c8_16520	4.20945	7.89e-07	unknown
	Pp3c23_19750	4.20928	0.00106376	PHOSPHATE TRANSPORTER PHO1
	Pp3c27_3620	4.20799	5.53e-08	Uncharacterized alpha/beta hydrolase domain (DUF223 (DUF2235)
	Pp3c26_4770	4.18768	4.85e-08	unknown
	Pp3c18_22140	4.1812	7.94e-06	unknown
	Pp3c9_14130	4.17853	0.00106653	CGI-141-RELATED/LIPASE CONTAINING PROTEIN // SUBFAMILY NOT NAMED
	Pp3c17_20740	4.1777	5.57e-05	unknown
	Pp3c9_16970	4.17716	7.14e-08	SYNAPTOTAGMIN
	Pp3c10_8650	4.17523	3.46e-05	hexokinase (HK)
	Pp3c19_14510	4.1599	0.000640643	unknown
	Pp3c20_15490	4.14854	4.85e-08	MONOCARBOXYLATE TRANSPORTER
	Pp3c5_3730	4.14846	0.00111494	allene oxide cyclase (AOC)
	Pp3c23_11590	4.12303	2.31e-06	LATE EMBRYOGENESIS ABUNDANT (LEA) HYDROXYPROLINE-RICH GLYCOPROTEIN-RELATED
	Pp3c16_18830	4.1189	1.53e-07	6-phosphofructokinase 1 (pfkA, PFK)
	Pp3c4_2660	4.10783	0.000139429	AP2 domain (AP2)
	Pp3c11_26120	4.10306	2.72e-06	Delta(24)-sterol reductase / Lanosterol Delta(24)-reductase
	Pp3c7_19850	4.07926	1.52e-06	Pathogenesis-related protein Bet v I family (Bet_v_1)
	Pp3c27_1180	4.07723	4.31e-05	unknown
	Pp3c1_10860	4.06475	1.12e-07	Mitogen-activated protein kinase kinase kinase / MLTK
	Pp3c19_6710	4.05733	7.73e-08	unknown
	Pp3c10_15520	4.05308	1.53e-07	Phosphoglycerate kinase
	Pp3c15_5450	4.03221	7.82e-06	Catechol oxidase / Tyrosinase
	Pp3c6_1770	4.02634	5.22e-05	CALCIUM-BINDING PROTEIN CML25-RELATED
	Pp3c18_10790	4.0257	0.00017945	unknown
	Pp3c2_35740	4.02432	2.92e-06	3-deoxy-7-phosphoheptulonate synthase / Phospho-2-oxo-3-deoxyheptonate aldolase
	Pp3c21_18700	4.01939	5.24e-08	ORGANIC CATION/CARNITINE TRANSPORTER 4
	Pp3c18_13830	4.01863	0.000876876	E1-E2 ATPase (E1-E2_ATPase) // Cation transporting ATPase, C-terminus (Cation_ATPase_C) // Cation transporter/ATPase, N-terminus (Cation_ATPase_N) // Cation transport ATPase (P-type) (Cation_ATPase)
	Pp3c4_24640	4.01283	5.86e-06	mlo protein (MLO)
	Pp3c3_19750	3.99876	1.63e-07	unknown
	Pp3c23_14870	3.98907	0.00118421	Cupin domain (Cupin_2)
	Pp3c23_5150	3.98632	3.82e-08	Protein of unknown function (DUF164 (DUF1645)
	Pp3c4_19490	3.98024	4.45e-07	PROTEIN PLL-1, ISOFORM A
	Pp3c3_33280	3.97854	5.13e-05	F21O3.9 PROTEIN-RELATED
	Pp3c7_20170	3.97468	5.71e-08	EREBP-like factor (EREBP)
	Pp3c1_18380	3.97454	6.59e-06	GALACTURONOSYLTRANSFERASE-LIKE 8-RELATED
	Pp3c3_6420	3.96493	8.59e-06	AP2 domain (AP2)
	Pp3c6_22490	3.94747	0.000347636	LEUCINE-RICH REPEAT-CONTAINING PROTEIN // SUBFAMILY NOT NAMED
	Pp3c1_8480	3.94412	0.000147857	unknown
	Pp3c1_28460	3.93653	0.000279582	Galactose oxidase / Beta-galactose oxidase
	Pp3c4_25770	3.93394	3.29e-06	CHALCONE--FLAVONONE ISOMERASE 3-RELATED
	Pp3c14_3310	3.93286	5.18e-07	ETHYLENE-RESPONSIVE TRANSCRIPTION FACTOR CRF1-RELATED
	Pp3c3_6540	3.92617	0.000995951	mlo protein (MLO)
	Pp3c11_17600	3.92468	2.86e-06	C20ORF30 PROTEIN // SUBFAMILY NOT NAMED
	Pp3c6_5720	3.92273	0.000595577	2-OXOGLUTARATE (2OG) AND FE(II)-DEPENDENT OXYGENASE SUPERFAMILY PROTEIN-RELATED
	Pp3c16_9970	3.92121	7.89e-05	MYB-LIKE DNA-BINDING PROTEIN MYB // SUBFAMILY NOT NAMED
	Pp3c1_5000	3.91614	3.29e-08	hexokinase (HK)
	Pp3c11_860	3.90383	4.76e-05	unknown
	Pp3c1_8080	3.8981	4.26e-07	UDP-glucuronate 4-epimerase / Uridine diphosphoglucuronate epimerase
	Pp3c6_26080	3.88682	1.11e-05	ETHYLENE-RESPONSIVE TRANSCRIPTION FACTOR 13
	Pp3c1_35610	3.88559	1.07e-07	mitochondrial chaperone BCS1 (BCS1)
	Pp3c12_11915	3.88374	0.000745749	unknown
	Pp3c1_14250	3.88232	0.00933934	Cupin domain (Cupin_2)
	Pp3c23_11380	3.8815	7.67e-07	3-phosphoshikimate 1-carboxyvinyltransferase / EPSP synthase
	Pp3c5_880	3.87601	1.24e-07	ETHYLENE-RESPONSIVE TRANSCRIPTION FACTOR 15-RELATED
	Pp3c19_6820	3.87435	1.34e-05	unknown
	Pp3c1_10460	3.86517	0.000140979	Pathogenesis-related protein Bet v I family (Bet_v_1)
	Pp3c23_12670	3.86381	0.00121384	unknown
	Pp3c20_20430	3.85878	2.08e-06	Leucine Rich Repeat (LRR_ // Leucine rich repeat N-terminal domain (LRRNT_ // Leucine rich repeats (6 copies) (LRR_ // Leucine rich repeat (LRR_8)
	Pp3c13_21319	3.85768	2.92e-05	unknown
	Pp3c14_21890	3.85287	0.000430718	unknown
	Pp3c23_7840	3.85169	5.24e-06	GTPase Rab11/YPT3, small G protein superfamily
	Pp3c4_21680	3.83832	1.49e-07	trans-cinnamate 4-monooxygenase (CYP73A)
	Pp3c1_7800	3.83776	3.12e-07	ETHYLENE-RESPONSIVE TRANSCRIPTION FACTOR 15-RELATED
	Pp3c7_250	3.82712	3.84e-06	GB
	Pp3c10_6760	3.82641	0.000487368	PERIPHERAL-TYPE BENZODIAZEPINE RECEPTOR
	Pp3c19_18700	3.82338	9e-06	Iron-chelate-transporting ATPase
	Pp3c5_23450	3.82141	0.000518504	Ent-kaurene synthase / Ent-kaurene synthetase B
	Pp3c15_16100	3.82041	1.53e-07	unknown
	Pp3c21_7310	3.80335	9.96e-07	unknown
	Pp3c5_4140	3.80305	8.45e-08	LysM domain (LysM)
	Pp3c26_4070	3.80132	1.09e-07	GLUTAREDOXIN DOMAIN-CONTAINING CYSTEINE-RICH PROTEIN CG12206-RELATED
	Pp3c10_3170	3.80041	1.79e-07	unknown
	Pp3c16_13139	3.78871	0.00115258	unknown
	Pp3c12_19430	3.78708	3.34e-06	ATP citrate synthase / Citric cleavage enzyme
	Pp3c27_8249	3.78498	7.84e-05	unknown
	Pp3c2_27350	3.78289	1.19e-07	Polyketide cyclase / dehydrase and lipid transport (Polyketide_cyc2)
	Pp3c13_14480	3.78187	9.67e-07	acetyl-CoA carboxylase / biotin carboxylase (ACAC)
	Pp3c19_9281	3.78061	6.03e-05	unknown
	Pp3c4_22080	3.77624	1.89e-07	LEUCINE-RICH REPEAT PROTEIN KINASE-LIKE PROTEIN
	Pp3c21_2960	3.77558	2.26e-06	PIRIFORMOSPORA INDICA-INSENSITIVE PROTEIN 2
	Pp3c19_6110	3.77106	6.14e-06	unknown
	Pp3c10_17120	3.76627	2.3e-06	Strictosidine synthase / Strictosidine synthetase
	Pp3c21_9770	3.76583	1.11e-07	aquaporin SIP (SIP)
	Pp3c21_5460	3.76395	1.69e-06	unknown
	Pp3c20_22120	3.76082	3.46e-05	unknown
	Pp3c2_32860	3.75827	5.59e-08	PROTEIN PHOSPHATASE 2C 5-RELATED
	Pp3c22_14520	3.75525	0.000284112	unknown
	Pp3c5_15640	3.74829	3.21e-07	Acetate--CoA ligase / Acyl-activating enzyme
	Pp3c12_4100	3.74718	6.53e-05	solute carrier family 15 (peptide/histidine transporter), member 3/4 (SLC15A3_4, PHT)
	Pp3c10_7650	3.74016	6.29e-08	Non-specific serine/threonine protein kinase / Threonine-specific protein kinase
	Pp3c6_18950	3.73347	3.27e-06	CRT-like, chloroquine-resistance transporter-like (CRT-like)
	Pp3c4_2680	3.73178	5.09e-05	AP2 domain (AP2)
	Pp3c24_16410	3.71265	1.48e-07	glyceraldehyde 3-phosphate dehydrogenase (GAPDH, gapA)
	Pp3c16_23390	3.70423	2.56e-07	calcium-binding protein CML (CML)
	Pp3c1_17450	3.70398	2.69e-07	GLUTAREDOXIN-C7-RELATED
	Pp3c18_17790	3.7023	4.22e-07	unknown
	Pp3c5_18360	3.70002	0.000354757	unknown
	Pp3c3_22480	3.69725	4.24e-07	unknown
	Pp3c13_17100	3.69555	1.96e-05	Chorismate mutase / Hydroxyphenylpyruvate synthase
	Pp3c13_3830	3.69247	7.03e-08	SHN SHINE , DNA BINDING / TRANSCRIPTION FACTOR // SUBFAMILY NOT NAMED
	Pp3c12_14478	3.6914	9.39e-05	unknown
	Pp3c19_9020	3.68953	2.69e-07	unknown
	Pp3c5_28420	3.68512	1.68e-06	GALACTURONOSYLTRANSFERASE-LIKE 8-RELATED
	Pp3c5_6990	3.67561	0.00169687	SH3 DOMAIN-CONTAINING PROTEIN
	Pp3c4_11030	3.66209	1.81e-07	BLUE COPPER PROTEIN
	Pp3c26_12740	3.66181	7.19e-05	unknown
	Pp3c19_23170	3.66172	7.33e-06	ALCOHOL DEHYDROGENASE RELATED // SUBFAMILY NOT NAMED
	Pp3c14_24300	3.66165	2.4e-05	SUGAR KINASE // SUBFAMILY NOT NAMED
	Pp3c19_6370	3.66154	4.78e-05	AP2 domain (AP2)
	Pp3c21_2800	3.65884	6.3e-08	unknown
	Pp3c21_18220	3.65617	0.000123659	SERINE-THREONINE PROTEIN KINASE // SUBFAMILY NOT NAMED
	Pp3c5_3280	3.65588	2.58e-07	DNA DAMAGE RESPONSE PROTEIN WSS1
	Pp3c26_8040	3.65419	8.9e-08	unknown
	Pp3c7_3560	3.65192	1.33e-05	F-BOX ONLY PROTEIN 13
	Pp3c25_12820	3.64219	5.32e-07	AUXIN-INDUCED IN ROOT CULTURES PROTEIN 12
	Pp3c11_14310	3.64209	6.13e-05	unknown
	Pp3c17_16030	3.64055	6.53e-06	unknown
	Pp3c2_9530	3.63726	1.65e-05	DNA mismatch repair protein MSH5 (MSH5)
	Pp3c6_3040	3.63443	1.04e-07	unknown
	Pp3c17_21600	3.627	6.67e-07	SUBGROUP IIII AMINOTRANSFERASE // SUBFAMILY NOT NAMED
	Pp3c6_6330	3.62569	9.84e-07	ATP-BINDING CASSETTE TRANSPORTER // SUBFAMILY NOT NAMED
	Pp3c21_5600	3.62438	6.48e-06	unknown
	Pp3c6_2050	3.62357	2.74e-07	ATP-BINDING CASSETTE TRANSPORTER // SUBFAMILY NOT NAMED
	Pp3c3_26780	3.62144	0.00116359	unknown
	Pp3c8_22400	3.61354	4.85e-08	VQ motif (VQ)
	Pp3c4_27870	3.61217	0.00152723	EREBP-like factor (EREBP)
	Pp3c4_27630	3.61184	0.000172903	unknown
	Pp3c10_10860	3.60732	1.45e-06	CYTOCHROME B5 ISOFORM B
	Pp3c17_7090	3.60416	7.02e-08	Gibberellin 3-beta-dioxygenase / Gibberellin 3-beta-hydroxylase
	Pp3c2_16290	3.60337	0.00189486	unknown
	Pp3c10_20630	3.60155	3.3e-05	WD REPEAT, SAM AND U-BOX DOMAIN-CONTAINING PROTEIN 1
	Pp3c8_24170	3.58686	1.99e-06	unknown
	Pp3c1_5840	3.58123	0.00136099	translation initiation factor 4E (EIF4E)
	Pp3c17_12450	3.56841	4.15e-07	unknown
	Pp3c19_21220	3.56477	1.49e-06	OVARIAN CANCER GENE-2 PROTEIN-RELATED // SUBFAMILY NOT NAMED
	Pp3c6_10250	3.56168	1.57e-05	unknown
	Pp3c15_10550	3.55945	8.5e-07	HEAVY METAL TRANSPORT/DETOXIFICATION DOMAIN-CONTAINING PROTEIN
	Pp3c4_6640	3.55847	0.000634912	xyloglucan 6-xylosyltransferase [EC:2.4.2.39] Xyl a1-6 Glc (XXT)
	Pp3c8_13921	3.55503	0.000193957	unknown
	Pp3c7_14540	3.55461	0.000257199	Alpha-D-xyloside xylohydrolase / Alpha-xylosidase // Alpha-glucosidase / Maltase-glucoamylase
	Pp3c5_24100	3.55286	4.49e-07	unknown
	Pp3c27_1870	3.54561	2.11e-05	GB
	Pp3c5_24760	3.53524	1.09e-05	2,3-bisphosphoglycerate-dependent phosphoglycerate mutase (PGAM, gpmA)
	Pp3c12_2240	3.53047	8.51e-07	LATE EMBRYOGENESIS ABUNDANT HYDROXYPROLINE-RICH GLYCOPROTEIN-RELATED
	Pp3c4_26880	3.52257	3.64e-06	WRKY DNA -binding domain (WRKY)
	Pp3c12_20050	3.51704	2.32e-07	trehalose 6-phosphate phosphatase (otsB)
	Pp3c12_7720	3.51621	0.000480674	Anaphase-promoting complex (APC), subunit 11
	Pp3c10_11730	3.5158	6.7e-07	UDP-glucuronate decarboxylase (UXS1, uxs)
	Pp3c17_2028	3.51074	0.0011733	unknown
	Pp3c3_24240	3.50139	4.58e-05	NAD-DEPENDENT PROTEIN DEACETYLASE SIRTUIN-7
	Pp3c11_13030	3.49723	5.53e-08	C2H2-type zinc finger (zf-C2H2_6)
	Pp3c4_31920	3.4863	6.18e-07	EREBP-like factor (EREBP)
	Pp3c18_22120	3.48394	4.02e-06	PECTINESTERASE/PECTINESTERASE INHIBITOR 16-RELATED
	Pp3c20_16830	3.48098	0.00635338	unknown
	Pp3c4_20080	3.46895	3.57e-06	trehalose 6-phosphate phosphatase (otsB)
	Pp3c23_11240	3.4581	7.67e-07	alpha,alpha-trehalase (E3.2.1.28, treA, treF)
	Pp3c6_270	3.45468	1.31e-07	EXPRESSED PROTEIN-RELATED
	Pp3c17_3880	3.45058	3.44e-07	unknown
	Pp3c14_12450	3.45045	3.58e-06	unknown
	Pp3c8_20410	3.44922	8.77e-05	CARBOXYMETHYLENEBUTENOLIDASE HOMOLOG
	Pp3c2_12340	3.449	0.000580322	unknown
	Pp3c10_19280	3.4459	6.52e-05	STROMAL INTERACTION MOLECULE HOMOLOG
	Pp3c14_22090	3.44207	5.46e-06	unknown
	Pp3c26_10501	3.43997	4.43e-05	unknown
	Pp3c7_25640	3.4364	1.85e-07	Hydroperoxide dehydratase / Hydroperoxide isomerase
	Pp3c9_20150	3.43554	1.23e-05	MscS family membrane protein (ynaI, mscMJ, MSL)
	Pp3c21_6390	3.43245	3.03e-07	unknown
	Pp3c10_21310	3.42694	1.39e-06	AQUAPORIN TRANSPORTER // SUBFAMILY NOT NAMED
	Pp3c4_11080	3.42518	0.000215283	trehalose 6-phosphate phosphatase (otsB)
	Pp3c20_10830	3.41984	3.92e-07	Unsaturated rhamnogalacturonyl hydrolase
	Pp3c26_11700	3.4189	5.87e-07	unknown
	Pp3c1_15390	3.41697	6.09e-07	NADH-CYTOCHROME B5 REDUCTASE // SUBFAMILY NOT NAMED
	Pp3c1_14940	3.41211	0.00138075	unknown
	Pp3c12_21760	3.41193	6.67e-05	Transcription factor HEX, contains HOX and HALZ domains
	Pp3c3_27280	3.41077	6.87e-07	GDP-FUCOSE PROTEIN O-FUCOSYLTRANSFERASE 2
	Pp3c1_40050	3.41035	4.44e-06	Uncharacterized conserved protein
	Pp3c16_2040	3.4019	8.6e-06	calmodulin (CALM)
	Pp3c22_22960	3.40033	1.95e-06	unknown
	Pp3c12_21260	3.39896	1.24e-07	GLUCOSYL/GLUCURONOSYL TRANSFERASES
	Pp3c13_21450	3.39686	2.69e-07	ALCOHOL DEHYDROGENASE-LIKE 6
	Pp3c15_19310	3.39322	1.48e-07	VQ motif (VQ)
	Pp3c1_8800	3.38694	0.00386739	unknown
	Pp3c10_23730	3.37983	5.9e-07	PROTEIN OBERON 1-RELATED
	Pp3c21_20300	3.37837	2.56e-07	unknown
	Pp3c7_1960	3.3635	9.96e-06	PROTEIN TRICHOME BIREFRINGENCE-LIKE 6
	Pp3c18_22150	3.35857	1.78e-06	unknown
	Pp3c11_760	3.35426	7.66e-07	PROTEIN PHOSPHATASE 2C 26-RELATED
	Pp3c3_33340	3.35216	4.37e-05	unknown
	Pp3c1_32560	3.34929	3.17e-07	unknown
	Pp3c27_8130	3.34476	7.1e-06	pyrimidine and pyridine-specific 5'-nucleotidase (SDT1)
	Pp3c15_23190	3.34245	5.7e-07	PLATZ TRANSCRIPTION FACTOR DOMAIN-CONTAINING PROTEIN
	Pp3c16_13070	3.34169	3.88e-05	Glucose-fructose oxidoreductase
	Pp3c2_1951	3.33937	4.44e-07	F-box domain (F-box)
	Pp3c4_28980	3.33619	0.000241736	unknown
	Pp3c26_12810	3.33568	2.15e-07	1,4-lactonase / Gamma-lactonase
	Pp3c24_30	3.32907	2.04e-06	E1-E2 ATPase (E1-E2_ATPase) // Cation transporting ATPase, C-terminus (Cation_ATPase_C) // Cation transporter/ATPase, N-terminus (Cation_ATPase_N) // haloacid dehalogenase-like hydrolase (Hydrolase)
	Pp3c6_8460	3.32213	7.55e-06	Spherulation-specific family 4 (Spherulin4)
	Pp3c4_17500	3.3188	3.99e-06	acetyl-CoA carboxylase / biotin carboxylase (ACAC)
	Pp3c4_4240	3.31776	0.000125255	unknown
	Pp3c6_29500	3.3121	0.000131711	Domain of unknown function (DUF440 (DUF4409)
	Pp3c15_5060	3.30916	4.66e-07	E3 ubiquitin ligase involved in syntaxin degradation
	Pp3c3_15679	3.30831	5.82e-05	unknown
	Pp3c1_29130	3.30051	8.66e-08	unknown
	Pp3c10_24760	3.29828	7.44e-05	NAD(P)H oxidase (H(2)O(2)-forming) / Thyroid oxidase 2
	Pp3c22_16360	3.29662	5.8e-07	xyloglucan fucosyltransferase [EC:2.4.1.-] Fuc a1-2 Gal (FUT)
	Pp3c12_20160	3.28796	2.53e-07	ATP-BINDING CASSETTE TRANSPORTER SUBFAMILY A ABCA // SUBFAMILY NOT NAMED
	Pp3c25_1200	3.28777	5.82e-05	solute carrier family 40 (iron-regulated transporter), member 1 (SLC40A1, FPN1)
	Pp3c22_20830	3.27668	0.00203501	Carboxylesterase / Procaine esterase
	Pp3c10_20210	3.27475	8.66e-08	EXTENDED SYNAPTOTAGMIN-RELATED // SUBFAMILY NOT NAMED
	Pp3c22_12740	3.26621	0.000650039	KUP system potassium uptake protein (kup)
	Pp3c25_720	3.26528	5.29e-05	Mitochondrial calcium uniporter (MCU)
	Pp3c25_10480	3.26499	7.61e-05	unknown
	Pp3c5_1740	3.26424	1.88e-07	unknown
	Pp3c23_11450	3.26163	8.11e-07	F-BOX ONLY PROTEIN 13
	Pp3c19_9970	3.26016	2.44e-06	WD repeat-containing protein 68 (WDR68, HAN11)
	Pp3c13_16620	3.25981	3.03e-07	Fumarylacetoacetase / Fumarylacetoacetate hydrolase
	Pp3c12_12240	3.25935	0.000217713	NADH-ubiquinone oxidoreductase chain 6 (ND6)
	Pp3c24_8600	3.25722	5.88e-05	unknown
	Pp3c20_6780	3.25205	1.42e-07	VESICLE-ASSOCIATED MEMBRANE PROTEIN-LIKE PROTEIN
	Pp3c18_6640	3.24894	4.6e-06	unknown
	Pp3c26_4040	3.24303	1.28e-06	CHALCONE--FLAVONONE ISOMERASE 3-RELATED
	Pp3c2_34520	3.24086	0.00109772	Cinnamoyl-CoA reductase
	Pp3c26_10480	3.23796	4.26e-07	SHN SHINE , DNA BINDING / TRANSCRIPTION FACTOR // SUBFAMILY NOT NAMED
	Pp3c3_1210	3.23579	1.63e-05	solute carrier family 35, member E1 (SLC35E1)
	Pp3c23_17290	3.23347	9.77e-07	unknown
	Pp3c6_13990	3.23015	2.2e-06	F-box domain (F-box)
	Pp3c21_13190	3.22861	4.52e-05	unknown
	Pp3c1_22560	3.22522	1.15e-06	Protein kinase domain (Pkinase) // Leucine Rich Repeat (LRR_ // Leucine rich repeat N-terminal domain (LRRNT_ // Leucine rich repeat (LRR_8)
	Pp3c4_11210	3.22466	0.000137663	EXOCYST COMPLEX PROTEIN EXO70 // SUBFAMILY NOT NAMED
	Pp3c3_31580	3.22272	0.00024741	unknown
	Pp3c13_20140	3.21617	1.8e-07	UBIQUITIN CARBOXYL-TERMINAL HYDROLASE K02C4.3-RELATED
	Pp3c18_15840	3.21565	3.62e-07	CHAPERONE PROTEIN CLPD, CHLOROPLASTIC
	Pp3c9_11330	3.21489	8.9e-08	PROTEIN TIFY 10A-RELATED
	Pp3c25_2770	3.21267	1.09e-07	unknown
	Pp3c2_12680	3.2116	2.5e-07	UBIQUINOL OXIDASE 1A, MITOCHONDRIAL-RELATED
	Pp3c1_41530	3.20957	3.17e-07	MYB-LIKE HTH TRANSCRIPTIONAL REGULATOR-LIKE PROTEIN
	Pp3c11_25861	3.20514	0.000499727	unknown
	Pp3c19_17320	3.20391	7.25e-08	unknown
	Pp3c27_6880	3.19362	3.17e-07	ALPHA/BETA-HYDROLASES SUPERFAMILY PROTEIN
	Pp3c11_14178	3.19014	8.63e-05	unknown
	Pp3c4_5148	3.18582	0.00142788	unknown
	Pp3c1_35940	3.17909	3e-06	Chorismate synthase / 5-enolpyruvylshikimate-3-phosphate phospholyase
	Pp3c9_23650	3.17775	0.000210762	Sucrose:sucrose fructosyltransferase / Sucrose:sucrose 1-fructosyltransferase
	Pp3c18_19000	3.17731	1.51e-06	unknown
	Pp3c5_3340	3.17641	6.14e-06	Iron-chelate-transporting ATPase
	Pp3c7_530	3.17	0.000422591	T-complex protein 1 subunit zeta (CCT6)
	Pp3c20_19940	3.16298	5.19e-05	E1-E2 ATPase (E1-E2_ATPase) // Cation transporting ATPase, C-terminus (Cation_ATPase_C) // Cation transporter/ATPase, N-terminus (Cation_ATPase_N) // haloacid dehalogenase-like hydrolase (Hydrolase)
	Pp3c4_29300	3.1627	8.67e-06	LEUCINE-RICH REPEAT RECEPTOR-LIKE PROTEIN CLAVATA2
	Pp3c19_20620	3.16261	4.14e-06	Uncharacterized conserved protein, contains YggU domain
	Pp3c10_8570	3.16137	4.52e-07	Galactose oxidase / Beta-galactose oxidase
	Pp3c9_3139	3.15992	3.96e-05	unknown
	Pp3c1_28090	3.15343	1.43e-06	unknown
	Pp3c12_21960	3.15044	5.13e-05	mitochondrial chaperone BCS1 (BCS1)
	Pp3c20_1460	3.14435	5.68e-07	VQ motif (VQ)
	Pp3c18_3130	3.13926	6.62e-07	unknown
	Pp3c7_430	3.13803	1.08e-05	FASCICLIN-LIKE ARABINOGALACTAN PROTEIN 4
	Pp3c2_13860	3.13717	7.73e-05	unknown
	Pp3c17_6070	3.13198	4.82e-05	small nuclear ribonucleoprotein E (SNRPE, SME)
	Pp3c1_6050	3.13041	2.43e-07	LysM domain (LysM) // Protein tyrosine kinase (Pkinase_Tyr)
	Pp3c14_12090	3.12268	3.69e-07	C2 DOMAIN-CONTAINING PROTEIN-RELATED
	Pp3c7_16840	3.11927	1.07e-07	CALCIUM-BINDING PROTEIN CML18-RELATED
	Pp3c9_1620	3.11793	1.85e-07	Catechol oxidase / Tyrosinase
	Pp3c4_14550	3.10098	6.5e-07	annexin A7/11 (ANXA7_11)
	Pp3c26_1840	3.08932	0.00298029	O-fucosylpeptide 3-beta-N-acetylglucosaminyltransferase / O-fucosylpeptide beta-1,3-N-acetylglucosaminyltransferase
	Pp3c1_9320	3.08582	1.85e-07	interleukin-1 receptor-associated kinase 4 (IRAK4)
	Pp3c27_4330	3.07743	0.000156984	unknown
	Pp3c23_12620	3.07677	0.000114009	MFS transporter, OPA family, solute carrier family 37 (glycerol-3-phosphate transporter), member 1/2 (SLC37A1_2)
	Pp3c23_21700	3.07643	0.000106893	N-MYC DOWNSTREAM REGULATED
	Pp3c14_3405	3.07499	8.08e-07	unknown
	Pp3c20_2330	3.07341	2.72e-07	unknown
	Pp3c16_5590	3.07029	3.27e-07	UDP-GLYCOSYLTRANSFERASE 90A1-RELATED
	Pp3c2_37560	3.07015	4.38e-05	MONOOXYGENASE // SUBFAMILY NOT NAMED
	Pp3c14_1980	3.07013	2.56e-07	AMINO ACID TRANSPORTER // SUBFAMILY NOT NAMED
	Pp3c9_7729	3.06959	0.00104654	unknown
	Pp3c4_6360	3.06872	0.000156621	unknown
	Pp3c8_3600	3.06804	1.42e-06	Leucine rich repeat N-terminal domain (LRRNT_2)
	Pp3c26_4220	3.06426	1.25e-06	alpha-dioxygenase (DOX1)
	Pp3c16_12380	3.06183	2.04e-06	Predicted E3 ubiquitin ligase
	Pp3c8_21080	3.05991	4.53e-07	unknown
	Pp3c10_3550	3.05677	7.73e-08	AMINO ACID TRANSPORTER-RELATED
	Pp3c7_15720	3.05335	0.000184595	unknown
	Pp3c20_3140	3.04071	1.51e-06	unknown
	Pp3c17_18550	3.04029	7.77e-06	PROTEIN E03H4.4-RELATED
	Pp3c10_8020	3.0332	1.88e-07	TRANSMEMBRANE PROTEIN DDB_G0292058
	Pp3c1_16910	3.03277	8.43e-07	Aspartate--prephenate aminotransferase / Prephenate transaminase
	Pp3c11_850	3.02206	0.00230883	NADH-ubiquinone oxidoreductase chain 1 (ND1)
	Pp3c2_19740	3.02096	0.00244092	VESICULAR-FUSION PROTEIN NSF
	Pp3c3_20980	3.0208	4.82e-07	GDP-fucose protein O-fucosyltransferase (O-FucT)
	Pp3c9_7820	3.01941	3.35e-06	Cytochrome P450 CYP4/CYP19/CYP26 subfamilies
	Pp3c6_12660	3.01864	2.91e-07	beta-fructofuranosidase (E3.2.1.26, sacA)
	Pp3c24_8200	3.01743	1.23e-05	UDP-GLYCOSYLTRANSFERASE 74C1-RELATED
	Pp3c3_890	3.01364	0.000160025	unknown
	Pp3c1_26930	3.00492	1.02e-05	Ras-related protein Rab-18 (RAB18)
	Pp3c27_5490	3.00427	2.26e-06	AP2 domain (AP2)
	Pp3c7_2800	3.00323	7.01e-06	PHOSPHOLIPID-TRANSPORTING ATPASE 10-RELATED
	Pp3c22_8970	3.00097	0.0268941	Small hydrophilic plant seed protein (LEA_5)
	Pp3c21_20950	3.00009	3.67e-07	Alpha-L-fucosidase / Alpha-L-fucoside fucohydrolase
	Pp3c13_14040	2.99818	1.13e-05	unknown
	Pp3c22_20810	2.99583	1.94e-05	unknown
	Pp3c17_22210	2.99479	0.00100869	unknown
	Pp3c13_3290	2.99121	0.00187608	SAUR family protein (SAUR)
	Pp3c5_5670	2.98884	0.000472086	unknown
	Pp3c21_21000	2.98788	2.85e-06	Alpha-L-fucosidase / Alpha-L-fucoside fucohydrolase
	Pp3c7_22280	2.98449	1.83e-05	Glucose-1-phosphate adenylyltransferase / ADP-glucose synthase
	Pp3c3_23910	2.97987	1.45e-07	Gibberellin A( carboxyl methyltransferase / Gibberellin A( O-methyltransferase
	Pp3c15_6210	2.97905	7.89e-07	METALLOPHOSPHOESTERASE DOMAIN-CONTAINING PROTEIN
	Pp3c10_22510	2.97677	2.32e-06	ION CHANNEL POLLUX-RELATED
	Pp3c2_16250	2.96959	0.00112737	unknown
	Pp3c18_14750	2.9663	6.36e-05	unknown
	Pp3c2_18850	2.95568	4.85e-08	unknown
	Pp3c16_6551	2.95437	0.00291719	unknown
	Pp3c18_22071	2.954	0.00152069	unknown
	Pp3c1_18990	2.95276	0.000212718	BETA CATENIN-RELATED ARMADILLO REPEAT-CONTAINING // SUBFAMILY NOT NAMED
	Pp3c16_9750	2.95019	1.06e-06	METALLOPROTEASE M41 FTSH // SUBFAMILY NOT NAMED
	Pp3c12_4260	2.94817	1.51e-05	Amphiphysin
	Pp3c21_16540	2.94625	3.21e-06	AP2 domain (AP2)
	Pp3c12_8440	2.94459	1.13e-06	Cytochrome P450 CYP2 subfamily
	Pp3c6_7300	2.94039	3.13e-06	VQ motif (VQ)
	Pp3c16_10020	2.93753	0.00148978	MYB-LIKE DNA-BINDING PROTEIN MYB // SUBFAMILY NOT NAMED
	Pp3c2_6500	2.93671	4.6e-07	EXOSTOSIN HEPARAN SULFATE GLYCOSYLTRANSFERASE -RELATED // SUBFAMILY NOT NAMED
	Pp3c11_240	2.93361	0.000104027	unknown
	Pp3c7_26390	2.93111	1.85e-07	unknown
	Pp3c7_7810	2.92789	5.35e-07	mannan polymerase II complex MNN10 subunit (MNN10)
	Pp3c10_12760	2.92452	4.04e-07	SERINE/THREONINE-PROTEIN KINASE BRI1-LIKE 2
	Pp3c7_17000	2.92398	2.33e-06	Ca2+-independent phospholipase A2
	Pp3c5_19530	2.92072	2.69e-07	GLUCOSYL/GLUCURONOSYL TRANSFERASES
	Pp3c6_1880	2.91836	4.37e-05	ZINC FINGER FYVE DOMAIN CONTAINING PROTEIN // SUBFAMILY NOT NAMED
	Pp3c18_20531	2.91756	1.48e-06	DYNAMIN-RELATED PROTEIN 1C
	Pp3c11_25750	2.91543	0.000549339	unknown
	Pp3c17_16260	2.9153	8.54e-07	Linoleate 9S-lipoxygenase / Linoleate 9-lipoxygenase
	Pp3c9_19210	2.91058	1.5e-07	[Histone H3]-lysine-36 demethylase / JmjC domain-containing histone demethylase 1A
	Pp3c16_15710	2.90784	4.97e-05	unknown
	Pp3c3_28970	2.9052	0.000149432	TRANSCRIPTION FACTOR HEC1
	Pp3c18_2300	2.90495	1.35e-05	AQUAPORIN PIP1-1-RELATED
	Pp3c10_8950	2.90414	6.59e-06	CARBOXYMETHYLENEBUTENOLIDASE HOMOLOG
	Pp3c4_6310	2.89541	0.000110262	ATP-BINDING CASSETTE TRANSPORTER // SUBFAMILY NOT NAMED
	Pp3c23_5980	2.89049	1.64e-06	Uncharacterized conserved protein
	Pp3c18_18780	2.88716	6.62e-07	C2 DOMAIN-CONTAINING PROTEIN-RELATED
	Pp3c6_25090	2.88511	2.87e-06	unknown
	Pp3c10_25070	2.88496	0.000196894	ADP-ribosylation factor 1 (ARF1)
	Pp3c15_3560	2.88423	3.44e-07	E3 ubiquitin-protein ligase UBR3 [EC:6.3.2.19] (UBR3)
	Pp3c18_11980	2.8819	2.53e-07	unknown
	Pp3c8_19160	2.87989	4.27e-06	unknown
	Pp3c26_8290	2.87786	0.000172292	U-BOX DOMAIN-CONTAINING PROTEIN 12-RELATED
	Pp3c17_5790	2.87687	8.36e-05	glutathione S-transferase (GST, gst)
	Pp3c3_22320	2.87501	4.6e-07	Assimilatory sulfite reductase (ferredoxin) / Sulfite reductase (ferredoxin)
	Pp3c20_10050	2.87202	8.66e-08	HYDROLASE, ALPHA/BETA FOLD FAMILY PROTEIN
	Pp3c2_7150	2.86852	0.000238217	lysine-specific demethylase 8 [EC:1.14.11.27] (KDM8, JMJD5)
	Pp3c5_22920	2.86716	0.0163414	CHLOROPHYLL A/B BINDING PROTEIN // SUBFAMILY NOT NAMED
	Pp3c26_540	2.86622	2.2e-05	ACYL-COENZYME A OXIDASE-LIKE PROTEIN
	Pp3c20_12200	2.85811	2.33e-06	WRKY DNA -binding domain (WRKY)
	Pp3c26_13260	2.85448	1.6e-05	EREBP-like factor (EREBP)
	Pp3c13_16440	2.85293	2.1e-06	Armadillo/beta-catenin-like repeat (Arm) // U-box domain (U-box) // Neurochondrin (Neurochondrin)
	Pp3c23_9170	2.84994	2.16e-07	LYSOSOMAL AMINO ACID TRANSPORTER 1
	Pp3c8_22560	2.84991	2.61e-07	chitinase (E3.2.1.14)
	Pp3c6_540	2.84889	0.00014541	unknown
	Pp3c11_14770	2.84871	1.67e-07	glutathione S-transferase (GST, gst)
	Pp3c4_28950	2.84591	2.45e-05	unknown
	Pp3c26_14710	2.84154	0.0101616	EREBP-like factor (EREBP)
	Pp3c12_25000	2.83963	2.64e-05	MITOCHONDRIAL DICARBOXYLATE/TRICARBOXYLATE TRANSPORTER DTC
	Pp3c24_13850	2.8366	0.00179105	RNA helicase
	Pp3c17_15600	2.83377	0.000232422	unknown
	Pp3c17_16320	2.83336	0.000879854	solute carrier family 15 (peptide/histidine transporter), member 3/4 (SLC15A3_4, PHT)
	Pp3c7_25050	2.83058	1.39e-05	Cupin domain (Cupin_2)
	Pp3c16_2360	2.82879	0.000293458	PROTEIN R07E3.4
	Pp3c11_10190	2.8267	1.39e-05	unknown
	Pp3c21_16610	2.8155	1.43e-06	METACASPASE-4-RELATED
	Pp3c2_26370	2.81484	0.000507172	unknown
	Pp3c14_8230	2.81152	0.000776995	unknown
	Pp3c5_18730	2.81141	1.9e-06	Wound-induced protein WI12 (WI12)
	Pp3c3_6780	2.8113	0.000276941	HEAVY METAL TRANSPORT/DETOXIFICATION DOMAIN-CONTAINING PROTEIN
	Pp3c8_19850	2.81099	1.39e-05	Protein DRE2, required for cell viability
	Pp3c3_12890	2.80999	1.28e-05	NAC DOMAIN-CONTAINING PROTEIN 12
	Pp3c6_3133	2.8038	3.21e-07	unknown
	Pp3c22_1800	2.80069	2.15e-07	AP2 domain (AP2)
	Pp3c24_13070	2.79435	9.97e-06	PHD-finger (PHD) // SAP domain (SAP) // MIZ/SP-RING zinc finger (zf-MIZ)
	Pp3c16_9260	2.79301	7.8e-05	C2 CALCIUM/LIPID-BINDING PLANT PHOSPHORIBOSYLTRANSFERASE-LIKE PROTEIN
	Pp3c5_24090	2.79149	5.05e-05	unknown
	Pp3c26_8990	2.7879	2.12e-07	TOLL-LIKE RECEPTOR // SUBFAMILY NOT NAMED
	Pp3c26_4050	2.78577	4.31e-05	UDP-3-O-(3-hydroxymyristoyl)glucosamine N-acyltransferase / UDP-3-O-acyl-glucosamine N-acyltransferase
	Pp3c1_39250	2.78356	2.55e-07	magnesium/proton exchanger (MHX)
	Pp3c1_2520	2.78115	1.47e-05	unknown
	Pp3c8_8380	2.77978	1.13e-06	BLUE COPPER PROTEIN
	Pp3c4_28960	2.77791	0.00102179	unknown
	Pp3c9_2900	2.77486	1.49e-05	CRAL/TRIO, N-terminal domain (CRAL_TRIO_N) // Divergent CRAL/TRIO domain (CRAL_TRIO_2)
	Pp3c6_7870	2.77173	5.71e-06	unknown
	Pp3c14_5030	2.77109	0.00142816	unknown
	Pp3c13_16180	2.76906	7.26e-06	shikimate kinase (E2.7.1.71, aroK, aroL)
	Pp3c18_20140	2.76406	1.2e-05	5'-phosphate synthase pdxT subunit (pdxT, pdx2)
	Pp3c12_13380	2.76131	0.00346757	REQUIRED FOR MEIOTIC NUCLEAR DIVISION 5 HOMOLOG B (S. CEREVISIAE)
	Pp3c13_7150	2.76033	0.0292683	HOMEOBOX PROTEIN CUP9-RELATED
	Pp3c9_17830	2.75581	0.00013105	unknown
	Pp3c12_6241	2.75359	0.00497853	unknown
	Pp3c7_6500	2.7485	1.89e-07	ALPHA/BETA-HYDROLASES SUPERFAMILY PROTEIN
	Pp3c2_3730	2.74237	4.04e-06	ATP citrate synthase / Citric cleavage enzyme
	Pp3c7_18330	2.74027	3.45e-05	Fatty acid amide hydrolase / Oleamide hydrolase
	Pp3c5_14430	2.73913	4.16e-05	GLUCOSE AND RIBITOL DEHYDROGENASE HOMOLOG 1-RELATED
	Pp3c8_12680	2.73894	4.91e-06	unsaturated rhamnogalacturonyl hydrolase (yteR, yesR)
	Pp3c12_12250	2.73756	0.00123399	unknown
	Pp3c8_10260	2.73383	7.62e-07	PROTEIN VM106R.1
	Pp3c3_31700	2.73099	1.53e-07	TRANSPORTER ARSB-RELATED
	Pp3c24_8610	2.72885	0.000166993	solute carrier family 35 (adenosine 3'-phospho 5'-phosphosulfate transporter), member B3 (SLC35B3, PAPST2)
	Pp3c21_9570	2.71872	0.000311357	unknown
	Pp3c16_19220	2.71636	1.12e-07	VQ motif (VQ)
	Pp3c16_9250	2.71399	2.21e-06	Synaptic vesicle protein BAIAP3, involved in vesicle priming/regulation
	Pp3c15_11920	2.71378	8.92e-08	BZIP TRANSCRIPTION FACTOR
	Pp3c11_3960	2.71219	5.18e-07	CYCLIC AMP RESPONSE ELEMENT-BINDING PROTEIN B
	Pp3c21_19100	2.71141	1.46e-05	F21F23.12 PROTEIN
	Pp3c14_17660	2.69475	1.38e-07	unknown
	Pp3c4_14860	2.69455	0.00716847	alpha-glucosidase (malZ)
	Pp3c23_8600	2.69064	1.25e-05	unknown
	Pp3c23_6140	2.69003	1.56e-05	protein dpy-30 (DPY30)
	Pp3c9_9137	2.68885	0.000180965	unknown
	Pp3c26_12710	2.68726	0.00596708	Predicted mechanosensitive ion channel
	Pp3c11_11320	2.68681	2.21e-06	acetyl-CoA synthetase (ACSS, acs)
	Pp3c2_33330	2.68566	0.000542403	unknown
	Pp3c3_17840	2.68453	0.000189204	trans-cinnamate 4-monooxygenase (CYP73A)
	Pp3c24_2393	2.68426	8.46e-06	OXYSTEROL-BINDING PROTEIN-RELATED PROTEIN 1D
	Pp3c7_1569	2.68036	0.00138743	unknown
	Pp3c5_19200	2.67624	7.13e-06	Leucine Rich Repeat (LRR_ // Leucine rich repeat N-terminal domain (LRRNT_ // Leucine rich repeat (LRR_8)
	Pp3c22_17680	2.67557	7.89e-07	GUANYLATE-BINDING FAMILY PROTEIN
	Pp3c1_42450	2.67382	8.98e-07	E3 ubiquitin-protein ligase AIP2 [EC:6.3.2.19] (AIP2)
	Pp3c1_35228	2.67357	2.9e-05	unknown
	Pp3c9_4620	2.66891	5.73e-06	CALCIUM-DEPENDENT PROTEIN KINASE 16-RELATED
	Pp3c4_28970	2.66663	0.00135651	Cytochrome c-type biogenesis protein CcmF C-terminal (CcmF_C)
	Pp3c10_1200	2.66516	3.75e-07	unknown
	Pp3c9_1000	2.66371	9.81e-06	PYRUVATE KINASE-RELATED
	Pp3c2_14520	2.66358	6.11e-07	Zein-binding (Zein-binding)
	Pp3c17_5130	2.66196	5.15e-07	BETA-1,3-GLUCANASE 1-RELATED
	Pp3c25_3820	2.66176	0.000942559	unknown
	Pp3c18_5400	2.66099	0.000375216	Chalcone and stilbene synthases, N-terminal domain (Chal_sti_synt_N) // Chalcone and stilbene synthases, C-terminal domain (Chal_sti_synt_C)
	Pp3c20_7980	2.66058	0.00214123	centrosomal protein CEP104 (CEP104)
	Pp3c26_7990	2.66015	9.14e-08	Kelch motif (Kelch_1)
	Pp3c20_10640	2.65951	0.00367536	unknown
	Pp3c1_42920	2.65733	7.33e-05	MYB TRANSCRIPTION FACTOR
	Pp3c18_7366	2.65678	0.00207273	unknown
	Pp3c1_6760	2.6554	0.00207062	MONO [ADP-RIBOSE] POLYMERASE PARP16
	Pp3c3_14420	2.6547	5.97e-07	DnaJ homolog subfamily C member 11 (DNAJC11)
	Pp3c25_6760	2.65442	2.49e-07	unknown
	Pp3c16_13490	2.65347	0.000169099	PROTEIN TIFY 10A-RELATED
	Pp3c12_12080	2.65316	9.15e-06	C2 DOMAIN-CONTAINING PROTEIN-RELATED
	Pp3c19_8690	2.65252	9.96e-07	unknown
	Pp3c11_5710	2.64938	2.08e-06	PROTEIN NRT1/ PTR FAMILY 8.4-RELATED
	Pp3c10_7880	2.64819	2.47e-06	Domain of unknown function (DUF422 (DUF4228)
	Pp3c6_13460	2.64042	6.11e-07	Uncharacterized conserved protein
	Pp3c20_21550	2.64011	2.54e-05	unknown
	Pp3c1_29970	2.63937	6.1e-05	EXOSTOSIN HEPARAN SULFATE GLYCOSYLTRANSFERASE -RELATED // SUBFAMILY NOT NAMED
	Pp3c9_14080	2.63665	2.56e-07	SHN SHINE , DNA BINDING / TRANSCRIPTION FACTOR // SUBFAMILY NOT NAMED
	Pp3c1_27830	2.63092	1.53e-07	Heparan-alpha-glucosaminide N-acetyltransferase
	Pp3c23_12960	2.63025	4.82e-06	Glyoxylate reductase / NADH-dependent glyoxylate reductase
	Pp3c1_39210	2.62949	2.09e-07	LEUCINE-RICH REPEAT PROTEIN KINASE-LIKE PROTEIN
	Pp3c11_12290	2.62909	1.86e-07	OXYSTEROL-BINDING PROTEIN
	Pp3c15_14930	2.62763	1.5e-07	DIRIGENT PROTEIN 16-RELATED
	Pp3c11_8850	2.62745	0.000239303	Protein kinase domain (Pkinase) // Legume lectin domain (Lectin_legB)
	Pp3c20_22320	2.62615	0.000262008	unknown
	Pp3c22_8440	2.62505	1.5e-07	METALLO-BETA-LACTAMASE FAMILY PROTEIN
	Pp3c2_2200	2.61926	0.000862452	MYB-LIKE HTH TRANSCRIPTIONAL REGULATOR-LIKE PROTEIN
	Pp3c21_11360	2.61779	8.33e-07	L-lactate dehydrogenase / L-lactic dehydrogenase
	Pp3c18_20200	2.6159	1.79e-07	(S)-2-hydroxy-acid oxidase (HAO)
	Pp3c6_28490	2.61543	3.92e-05	Haloalkane dehalogenase / 1-chlorohexane halidohydrolase
	Pp3c7_15800	2.61214	0.000159684	Mitochondrial solute carrier protein
	Pp3c15_20900	2.6117	2.01e-06	unknown
	Pp3c21_7930	2.61149	0.00062506	S-ADENOSYL-L-METHIONINE-DEPENDENT METHYLTRANSFERASE DOMAIN-CONTAINING PROTEIN
	Pp3c15_5630	2.60038	6.09e-07	ZINC TRANSPORT PROTEIN ZNTB
	Pp3c20_21960	2.59934	1.61e-06	Bilirubin oxidase
	Pp3c20_3330	2.59895	1.65e-05	unknown
	Pp3c2_10100	2.59678	0.000533648	BOMB/KIRA PROTEINS // SUBFAMILY NOT NAMED
	Pp3c13_4270	2.5957	8.31e-05	AP2 domain (AP2)
	Pp3c12_22160	2.59334	8.14e-06	unknown
	Pp3c4_5170	2.59331	2.72e-07	ABC TRANSPORTER B FAMILY MEMBER 11-RELATED
	Pp3c13_14780	2.59199	0.0014449	Zinc finger, ZZ type (ZZ) // Peptidase family C78 (Peptidase_C78)
	Pp3c8_16270	2.59173	2.43e-06	SOLUTE CARRIER FAMILY 35 // SUBFAMILY NOT NAMED
	Pp3c4_27280	2.58963	6.29e-06	unknown
	Pp3c17_14100	2.5846	4.63e-06	Rhomboid protease
	Pp3c26_8190	2.58353	0.000173391	Galactose oxidase / Beta-galactose oxidase
	Pp3c2_23500	2.58323	0.000236355	NADH dehydrogenase (ubiquinone) Fe-S protein 2 (NDUFS2)
	Pp3c16_80	2.58261	3.73e-06	Laccase / Urishiol oxidase // L-ascorbate oxidase / Ascorbase
	Pp3c1_39840	2.57688	1.19e-07	WASP-1
	Pp3c21_15300	2.574	2.32e-07	Oleoyl-[acyl-carrier-protein] hydrolase / S-acyl fatty acid synthase thioesterase
	Pp3c26_3430	2.57129	2.82e-06	ALPHA/BETA-HYDROLASES SUPERFAMILY PROTEIN
	Pp3c2_28140	2.56845	1.62e-05	PEROXISOMAL ADENINE NUCLEOTIDE CARRIER 1-RELATED
	Pp3c3_1160	2.56832	0.000723327	Allantoate deiminase
	Pp3c27_3340	2.56752	0.00409674	VON WILLEBRAND FACTOR, TYPE A DOMAIN CONTAINING // SUBFAMILY NOT NAMED
	Pp3c7_22210	2.56108	0.000130945	Cu(2+)-exporting ATPase
	Pp3c21_3760	2.5555	3.99e-07	PLAC8 family (PLAC8)
	Pp3c3_1750	2.55501	1.58e-06	unknown
	Pp3c6_20140	2.55305	0.00284238	unknown
	Pp3c17_4139	2.55206	0.000204113	unknown
	Pp3c13_24170	2.54865	1.23e-05	unknown
	Pp3c18_14950	2.54672	1.88e-05	E3 ubiquitin-protein ligase BOI and related proteins [EC:6.3.2.19] (BOI)
	Pp3c19_17350	2.54482	0.00274736	unknown
	Pp3c16_890	2.54358	5.54e-06	unknown
	Pp3c7_22440	2.5406	5.5e-05	CALCIUM-DEPENDENT PROTEIN KINASE 10-RELATED
	Pp3c14_17020	2.54011	2.21e-06	WRKY TRANSCRIPTION FACTOR 21-RELATED
	Pp3c16_880	2.53929	8e-07	solute carrier family 23 (nucleobase transporter), member 1/2 (SLC23A1_2, SVCT1_2)
	Pp3c6_6545	2.53871	7.63e-07	DIRIGENT PROTEIN 16-RELATED
	Pp3c18_13471	2.53776	0.000250764	unknown
	Pp3c13_20650	2.53688	8.9e-08	NAC DOMAIN-CONTAINING PROTEIN 12
	Pp3c27_6870	2.53581	8.62e-07	unknown
	Pp3c2_14400	2.53502	5.18e-07	unknown
	Pp3c5_24940	2.53392	3.44e-07	HEAVY METAL TRANSPORT/DETOXIFICATION DOMAIN-CONTAINING PROTEIN
	Pp3c19_22060	2.5336	0.0030573	E1-E2 ATPase (E1-E2_ATPase) // Cation transporting ATPase, C-terminus (Cation_ATPase_C) // Cation transporter/ATPase, N-terminus (Cation_ATPase_N) // Ca2+-ATPase N terminal autoinhibitory domain (CaATP_NAI) // haloacid dehalogenase-like hydrolase (HAD)
	Pp3c11_2870	2.53315	6.13e-06	unknown
	Pp3c6_14750	2.53299	1.02e-05	COBRA-LIKE PROTEIN 7-RELATED
	Pp3c16_25090	2.52268	1.11e-06	GALACTURONOSYLTRANSFERASE-LIKE 8-RELATED
	Pp3c22_14940	2.52062	6.4e-07	(E)-4-hydroxy-3-methylbut-2-enyl-diphosphate synthase (ferredoxin) / 4-hydroxy-3-methylbut-2-en-1-yl diphosphate synthase
	Pp3c23_15050	2.52028	3.73e-07	RHOMBOID-RELATED // SUBFAMILY NOT NAMED
	Pp3c2_9700	2.51968	0.0146817	WRKY TRANSCRIPTION FACTOR 38-RELATED
	Pp3c5_8550	2.51931	1.13e-06	ERO1-like protein alpha (ERO1L)
	Pp3c5_5250	2.51727	4.73e-06	GB
	Pp3c2_21330	2.51589	1.88e-06	ASPARTIC PROTEINASE-LIKE PROTEIN 2-RELATED
	Pp3c4_10730	2.51575	1.43e-05	F21O3.9 PROTEIN-RELATED
	Pp3c3_25900	2.51361	0.00181583	E3 ubiquitin-protein ligase RNF5 (RNF5)
	Pp3c6_7260	2.5125	8.11e-07	LP14331P-RELATED
	Pp3c23_5929	2.51167	0.00328535	unknown
	Pp3c9_8740	2.50947	3.24e-07	rhomboid domain-containing protein 1 [EC:3.4.21.-] (RHBDD1)
	Pp3c18_15890	2.50145	1.78e-06	BETA-HEXOSAMINIDASE // SUBFAMILY NOT NAMED
	Pp3c23_11650	2.50138	9.1e-06	unknown
	Pp3c27_3810	2.50118	1.95e-06	unknown
	Pp3c19_8469	2.49961	0.00635729	unknown
	Pp3c17_21590	2.49709	1.13e-06	SOLUTE CARRIER FAMILY 35 MEMBER G1
	Pp3c11_22230	2.49324	0.00169779	NUCLEOTIDE KINASE // SUBFAMILY NOT NAMED
	Pp3c2_23660	2.49086	0.000553967	RAV-like factor (RAV)
	Pp3c20_9341	2.48943	4.36e-07	unknown
	Pp3c14_4830	2.4884	4.42e-07	SERINE INCORPORATOR
	Pp3c15_4030	2.48509	1.2e-05	brassinosteroid-6-oxidase 2 (CYP85A2, BR6OX2)
	Pp3c4_30040	2.48504	3.22e-07	E3 ubiquitin-protein ligase BAH [EC:6.3.2.19] (BAH, NLA)
	Pp3c14_17840	2.48413	1.12e-07	MULTIDRUG RESISTANCE PROTEIN // SUBFAMILY NOT NAMED
	Pp3c10_9790	2.4836	4.53e-07	AP2 domain (AP2)
	Pp3c15_18090	2.48089	3.84e-07	dCTP diphosphatase (DCTPP1)
	Pp3c19_8700	2.47826	1.35e-06	PROTEIN TIFY 8
	Pp3c15_10960	2.46237	1.8e-07	phosphatidylinositol glycan, class W (PIGW)
	Pp3c17_5160	2.46218	0.00108975	PATHOGENESIS-RELATED THAUMATIN-LIKE PROTEIN-RELATED
	Pp3c13_10560	2.46085	9.17e-07	SMALL EDRK-RICH FACTOR 1
	Pp3c5_4120	2.45975	3.43e-06	chitin elicitor receptor kinase 1 (CERK1)
	Pp3c18_3780	2.45778	0.001353	CHAPERONE PROTEIN DNAJ
	Pp3c4_5410	2.45416	2.32e-06	DNAJ HOMOLOG SUBFAMILY C MEMBER 17
	Pp3c15_23740	2.44954	7.34e-06	UDP-arabinopyranose mutase
	Pp3c23_3650	2.44707	1.5e-07	unknown
	Pp3c15_14920	2.4466	0.000581639	CHARGED MULTIVESICULAR BODY PROTEIN // SUBFAMILY NOT NAMED
	Pp3c1_27190	2.44627	0.00018339	vacuolar protein 8 (VAC8)
	Pp3c13_4300	2.44248	1.93e-05	3-oxo-5-alpha-steroid 4-dehydrogenase (acceptor) / Steroid 5-alpha-reductase
	Pp3c23_20910	2.43936	7.43e-07	Quinoprotein glucose dehydrogenase (PQQ, quinone) / Quinoprotein D-glucose dehydrogenase
	Pp3c4_15970	2.4386	1.29e-05	ALPHA-AMYLASE // SUBFAMILY NOT NAMED
	Pp3c10_17630	2.43552	2.24e-07	SCARECROW-LIKE PROTEIN 9
	Pp3c17_9200	2.43474	7.79e-06	unknown
	Pp3c15_22980	2.43385	4.6e-07	Predicted ATP-dependent protease PIL, contains LON domain
	Pp3c24_17550	2.43368	1.57e-05	unknown
	Pp3c1_1790	2.42866	2.73e-05	[Myosin heavy-chain] kinase / Myosin II heavy-chain kinase
	Pp3c2_2790	2.42689	1.8e-06	BETA-1,3-GLUCANASE 1-RELATED
	Pp3c20_9750	2.42628	4.53e-06	EF hand (EF-hand_ // EF-hand domain pair (EF-hand_8)
	Pp3c7_15340	2.42573	0.000286436	unknown
	Pp3c6_28370	2.42329	9.83e-07	AP2 domain (AP2)
	Pp3c7_23750	2.41964	1.53e-05	Ubiquitin/60s ribosomal protein L40 fusion // Ubiquitin-like protein
	Pp3c8_15360	2.41376	0.000116643	O-FUCOSYLTRANSFERASE-LIKE PROTEIN
	Pp3c21_180	2.41147	1.08e-06	Acyl-CoA 11-(Z)-desaturase / Z/E11-desaturase
	Pp3c24_100	2.4112	0.00139229	DnaJ domain (DnaJ)
	Pp3c17_16710	2.40838	1.41e-05	unknown
	Pp3c16_570	2.40712	0.000630837	syntaxin-binding protein 1 (STXBP1, MUNC18-1)
	Pp3c1_36360	2.40637	2.63e-07	unknown
	Pp3c7_20870	2.40541	1.58e-07	MYB-LIKE HTH TRANSCRIPTIONAL REGULATOR-LIKE PROTEIN
	Pp3c2_6710	2.4053	1.65e-05	CORE-2/I-BRANCHING BETA-1,6-N-ACETYLGLUCOSAMINYLTRANSFERASE FAMILY PROTEIN
	Pp3c17_15650	2.40498	1.28e-06	ATP-DEPENDENT CLP PROTEASE ATP-BINDING SUBUNIT CLPX-LIKE, MITOCHONDRIAL
	Pp3c2_30060	2.40055	4.66e-07	unknown
	Pp3c11_23920	2.39957	2.16e-07	HEAT-LIKE REPEAT-CONTAINING PROTEIN
	Pp3c1_40230	2.39951	2.15e-06	WRKY TRANSCRIPTION FACTOR 21-RELATED
	Pp3c2_35020	2.39874	0.00949071	unknown
	Pp3c7_13610	2.39824	0.000865446	PEROXISOMAL ADENINE NUCLEOTIDE CARRIER 1-RELATED
	Pp3c24_3650	2.39823	1.74e-05	F-box domain (F-box)
	Pp3c7_13830	2.39703	0.0136819	GDP-fucose protein O-fucosyltransferase (O-FucT)
	Pp3c2_11410	2.39667	3.27e-06	THIOREDOXIN H9
	Pp3c22_15780	2.39568	0.00121079	Flagellar C1a complex subunit C1a-32 (CLAMP)
	Pp3c1_30760	2.39471	1.84e-05	SYNAPTOSOMAL-ASSOCIATED PROTEIN-RELATED
	Pp3c15_750	2.39276	0.0031806	unknown
	Pp3c10_21660	2.39096	0.000102269	interleukin-1 receptor-associated kinase 1 (IRAK1)
	Pp3c11_11330	2.38423	8.46e-07	NITRATE, FROMATE, IRON DEHYDROGENASE // SUBFAMILY NOT NAMED
	Pp3c7_23740	2.3828	1.61e-06	TETRASPANIN-11-RELATED
	Pp3c26_30	2.38014	0.000776272	unknown
	Pp3c21_16590	2.37582	2.99e-06	Beta-carotene 3-hydroxylase / Beta-carotene 3,3'-monooxygenase
	Pp3c20_5090	2.37565	0.00138702	unknown
	Pp3c13_12610	2.37264	4.21e-07	unknown
	Pp3c21_13220	2.3721	0.000508187	DIACYLGLYCEROL O-ACYLTRANSFERASE 1
	Pp3c17_14860	2.37045	2.6e-07	LIPID-A-DISACCHARIDE SYNTHASE
	Pp3c16_20970	2.36733	8.1e-06	HISTONE-LYSINE N-METHYLTRANSFERASE, H3 LYSINE-9 SPECIFIC SUVH5-RELATED
	Pp3c21_5650	2.36414	0.000724575	cytochrome b6 (petB)
	Pp3c19_9850	2.35974	2.69e-07	DnaJ homolog subfamily A member 2 (DNAJA2)
	Pp3c11_6920	2.35759	4.92e-06	unknown
	Pp3c14_3280	2.35646	0.000116546	ETHYLENE-RESPONSIVE TRANSCRIPTION FACTOR CRF1-RELATED
	Pp3c20_23700	2.35536	0.000145886	unknown
	Pp3c14_5730	2.35529	2.13e-06	Protein of unknown function, DUF538 (DUF538)
	Pp3c14_190	2.35393	0.00377682	unknown
	Pp3c9_8990	2.35382	4.35e-05	HISTIDINE KINASE-, DNA GYRASE B-, AND HSP90-LIKE ATPASE FAMILY PROTEIN-RELATED
	Pp3c4_24420	2.35158	3.08e-06	SEC1/MUNC18-LIKE (SM) FAMILY PROTEIN
	Pp3c3_26770	2.3424	9.83e-07	ubiquitin B (UBB)
	Pp3c1_20830	2.3422	7e-06	[Beta-adrenergic-receptor] kinase / Beta-receptor kinase
	Pp3c20_19840	2.33949	0.000511751	unknown
	Pp3c8_14620	2.33884	0.000278903	unknown
	Pp3c4_30240	2.33714	2.11e-05	RING-H2 FINGER PROTEIN ATL60
	Pp3c16_13440	2.33635	0.00130973	chitinase (E3.2.1.14)
	Pp3c13_24150	2.33537	1.82e-06	3-dehydroquinate synthase / Dehydroquinate synthase
	Pp3c21_6920	2.33056	1.68e-06	STRESS ASSOCIATED ENDOPLASMIC RETICULUM PROTEIN SERP1/RAMP4
	Pp3c26_1960	2.32964	0.000129441	unknown
	Pp3c2_19280	2.32737	4.47e-06	PEROXIREDOXIN
	Pp3c1_18010	2.32736	1.79e-06	STRIGOLACTONE ESTERASE D14 HOMOLOG-RELATED
	Pp3c24_12720	2.32646	0.00165354	unknown
	Pp3c24_14230	2.32479	5.73e-07	unknown
	Pp3c14_25320	2.32386	4.04e-06	CYTOCHROME B5 ISOFORM B
	Pp3c9_13290	2.32108	1.92e-06	solute carrier family 44 (choline transporter-like protein), member 2/4/5 (SLC44A2_4_5)
	Pp3c11_15600	2.3201	6.51e-07	Peroxidase / Lactoperoxidase // Acid phosphatase / Phosphomonoesterase
	Pp3c5_8220	2.31937	1.1e-06	1,4-DIHYDROXY-2-NAPHTHOYL-COA THIOESTERASE 1
	Pp3c17_14250	2.31704	0.00530725	unknown
	Pp3c27_8400	2.31665	4.84e-06	Transferase family (Transferase)
	Pp3c24_20430	2.31449	8.63e-05	unknown
	Pp3c2_23477	2.31361	0.0236239	large subunit ribosomal protein L16 (RP-L16, MRPL16, rplP)
	Pp3c27_8050	2.31015	0.00186473	TRANSCRIPTION FACTOR BHLH139-RELATED
	Pp3c20_16230	2.31009	2.33e-05	unknown
	Pp3c6_5280	2.30692	3.88e-07	Hydroxymethylglutaryl-CoA synthase / Hydroxymethylglutaryl coenzyme alpha-condensing enzyme
	Pp3c10_17080	2.3049	1.26e-06	actin, other eukaryote (ACTF)
	Pp3c1_6940	2.30179	9.43e-06	EXO70-G1 PROTEIN
	Pp3c20_7369	2.29944	0.000607517	unknown
	Pp3c1_37660	2.29867	1.39e-06	ditrans,polycis-polyprenyl diphosphate synthase (DHDDS, RER2, SRT1)
	Pp3c24_20230	2.2976	0.000548863	Alpha-L-rhamnosidase
	Pp3c9_570	2.29602	1.58e-06	ALPHA/BETA HYDROLASE FOLD-CONTAINING PROTEIN // SUBFAMILY NOT NAMED
	Pp3c19_20600	2.29511	1.23e-06	fatty acyl-ACP thioesterase B (FATB)
	Pp3c23_5960	2.29477	3.17e-06	PURPLE ACID PHOSPHATASE 18
	Pp3c22_20330	2.29463	0.000320541	unknown
	Pp3c16_13530	2.29401	2.87e-06	26S PROTEASOME NON-ATPASE REGULATORY SUBUNIT 9
	Pp3c7_20150	2.29371	0.0120559	Cholesterol oxidase / Cholesterol-O( oxidoreductase
	Pp3c4_24710	2.29363	7.01e-06	SHN SHINE , DNA BINDING / TRANSCRIPTION FACTOR // SUBFAMILY NOT NAMED
	Pp3c2_17640	2.28715	4.54e-06	Non-specific serine/threonine protein kinase / Threonine-specific protein kinase
	Pp3c11_7750	2.28634	1.04e-05	unknown
	Pp3c26_8330	2.28299	3.3e-07	Filament-like plant protein, long coiled-coil (FPP)
	Pp3c13_4250	2.28074	2.97e-05	Phosphoenolpyruvate carboxykinase (GTP) / Phosphopyruvate carboxylase
	Pp3c2_37210	2.28069	2.89e-06	PDDEXK-like family of unknown function (PDDEXK_6)
	Pp3c1_30550	2.27597	0.0155744	Levansucrase / Sucrose 6-fructosyltransferase
	Pp3c15_18820	2.27514	3.22e-06	polyamine oxidase (PAO4, PAO3, PAO2)
	Pp3c23_11570	2.27296	5.96e-07	E3 UBIQUITIN-PROTEIN LIGASE XBAT35-RELATED
	Pp3c2_14660	2.27141	0.000673629	unknown
	Pp3c14_12730	2.27065	6.38e-06	SERINE-RICH PROTEIN-LIKE PROTEIN
	Pp3c2_30660	2.2694	0.010383	NADH-ubiquinone oxidoreductase chain 4 (ND4)
	Pp3c4_9820	2.26935	1.5e-07	BETA-1,3-GLUCANASE 1-RELATED
	Pp3c24_13810	2.26736	0.0144066	DEAD-BOX ATP-DEPENDENT RNA HELICASE 38
	Pp3c1_38710	2.26599	0.0126598	unknown
	Pp3c12_21270	2.26444	2.28e-06	tyrosine-protein phosphatase SIW14 [EC:3.1.3.48] (SIW14, OCA3)
	Pp3c9_12510	2.25812	2.14e-06	SYNAPTOTAGMIN
	Pp3c17_22040	2.25735	1.85e-07	MULTIDRUG RESISTANCE PROTEIN // SUBFAMILY NOT NAMED
	Pp3c9_4480	2.253	9.21e-07	ANDROGEN-INDUCED PROTEIN 1-RELATED
	Pp3c5_10560	2.25242	7.52e-06	GB
	Pp3c16_21680	2.25228	0.00296064	TRANSCRIPTION FACTOR TT8
	Pp3c13_5660	2.25121	3.74e-05	Domain of unknown function (DUF422 (DUF4228)
	Pp3c24_10960	2.25086	0.00161803	unknown
	Pp3c13_4100	2.24872	4.12e-05	SERINE/THREONINE-PROTEIN KINASE // SUBFAMILY NOT NAMED
	Pp3c6_19940	2.24789	0.00195334	DNA-directed RNA polymerases I, II, and III subunit RPABC1 (RPB5, POLR2E)
	Pp3c2_23491	2.24686	0.0456389	RIBOSOMAL PROTEIN L2
	Pp3c22_1880	2.24567	6.38e-07	FOLATE-BIOPTERIN TRANSPORTER 1, CHLOROPLASTIC
	Pp3c4_20210	2.2429	2.46e-05	pyruvate dehydrogenase E1 component alpha subunit (PDHA, pdhA)
	Pp3c4_2350	2.24284	0.0349139	Protein tyrosine kinase (Pkinase_Tyr) // Carbohydrate-binding protein of the ER (Malectin_like) // Leucine rich repeat (LRR_8)
	Pp3c16_25110	2.24078	0.000671156	OLEOYL-ACYL CARRIER PROTEIN THIOESTERASE 2, CHLOROPLASTIC
	Pp3c11_7730	2.23917	0.000297077	unknown
	Pp3c16_13060	2.23841	7.42e-07	SHN SHINE , DNA BINDING / TRANSCRIPTION FACTOR // SUBFAMILY NOT NAMED
	Pp3c5_9550	2.23822	4.18e-07	myosin heavy chain (MYH)
	Pp3c15_11030	2.23696	0.00427893	unknown
	Pp3c15_20210	2.23625	2.78e-05	Uncharacterized alpha/beta hydrolase domain (DUF223 (DUF2235)
	Pp3c15_11370	2.22829	0.00812097	unknown
	Pp3c22_16800	2.22423	1.53e-07	Protein of unknown function DUF260 (DUF260)
	Pp3c10_21640	2.22274	0.00168822	UNCHARACTERIZED NODULIN-LIKE PROTEIN // SUBFAMILY NOT NAMED
	Pp3c15_11610	2.22184	1.41e-06	MITOGEN-ACTIVATED PROTEIN KINASE 3
	Pp3c4_2530	2.21816	0.000209125	AP2 domain (AP2)
	Pp3c6_9570	2.21716	6.4e-05	unknown
	Pp3c13_8100	2.21295	5.05e-05	Polyketide cyclase / dehydrase and lipid transport (Polyketide_cyc2)
	Pp3c1_14230	2.21244	3.26e-06	AP2 domain (AP2)
	Pp3c10_22480	2.20856	1.61e-06	TRANSCRIPTION FACTOR GATA GATA BINDING FACTOR // SUBFAMILY NOT NAMED
	Pp3c21_5670	2.20691	0.00908355	cytochrome b6-f complex subunit 4 (petD)
	Pp3c5_23340	2.20656	1.43e-06	MOLYBDENUM COFACTOR SULFURASE
	Pp3c14_6070	2.20565	4.64e-06	ATP-BINDING CASSETTE TRANSPORTER SUBFAMILY A ABCA
	Pp3c1_10630	2.20547	0.000352554	PDDEXK-like family of unknown function (PDDEXK_6)
	Pp3c2_6690	2.20181	7.6e-06	elongation factor 1-alpha (EEF1A)
	Pp3c21_14960	2.20133	4.86e-07	RABGAP/TBC DOMAIN-CONTAINING PROTEIN
	Pp3c2_26770	2.20131	0.0121779	PROTEIN ACBP-7
	Pp3c18_21810	2.20054	9.83e-07	CHAPERONE PROTEIN DNAJ-LIKE PROTEIN
	Pp3c8_22500	2.19935	7.16e-07	UDP-glucose 6-dehydrogenase
	Pp3c12_17320	2.19697	0.00063345	unknown
	Pp3c14_8460	2.19651	6.43e-06	AP2 domain (AP2)
	Pp3c15_4820	2.19281	5.09e-07	ASPARTYL PROTEASE FAMILY PROTEIN
	Pp3c23_2063	2.19246	0.0352849	METHYLTRANSFERASE PMT24-RELATED
	Pp3c23_5270	2.19078	1.6e-05	unknown
	Pp3c23_1080	2.18759	1.32e-05	PHOSPHATIDYLINOSITOL:CERAMIDE INOSITOLPHOSPHOTRANSFERASE 1-RELATED
	Pp3c22_23000	2.18519	4.06e-05	ENDO-1,4-BETA-GLUCANASE // SUBFAMILY NOT NAMED
	Pp3c8_14810	2.18516	1.23e-05	Envelysin / Sea-urchin-hatching proteinase
	Pp3c4_22420	2.18214	5.06e-06	INVERTASE/PECTIN METHYLESTERASE INHIBITOR FAMILY PROTEIN
	Pp3c23_5440	2.18045	3.13e-06	GDP-MANNOSE TRANSPORTER GONST4
	Pp3s358_10	2.1789	3.2e-06	F-BOX/LRR-REPEAT PROTEIN 4
	Pp3c27_7150	2.17738	0.0161129	Carboxypeptidase E / Enkephalin convertase
	Pp3c1_41260	2.17531	0.0127321	unknown
	Pp3c15_23780	2.1741	3.91e-05	UDP-arabinopyranose mutase
	Pp3c23_15920	2.17374	6.79e-06	unknown
	Pp3c16_17510	2.17122	1.32e-06	interleukin-1 receptor-associated kinase 1 (IRAK1)
	Pp3c7_18900	2.17119	0.000962806	nucleolar protein 58 (NOP58)
	Pp3c3_13510	2.17093	5.48e-07	EREBP-like factor (EREBP)
	Pp3c13_17650	2.16994	0.00130661	unknown
	Pp3c4_15100	2.16838	0.00269147	METHYLTRANSFERASE-RELATED
	Pp3c23_21730	2.16682	0.0038762	CENTROSOMAL PROTEIN OF 70 KDA
	Pp3c19_20160	2.16443	2.59e-07	HEAVY METAL TRANSPORT/DETOXIFICATION DOMAIN-CONTAINING PROTEIN
	Pp3c9_23450	2.1642	3.23e-07	PARKIN COREGULATED GENE PROTEIN PARK2 COREGULATED
	Pp3c20_3900	2.15455	8.6e-05	unknown
	Pp3c1_23170	2.15434	0.00037034	IFA-BINDING PROTEIN
	Pp3c27_2950	2.15357	7.23e-07	cyclin H (CCNH)
	Pp3c7_12700	2.15152	6.61e-07	Protein of unknown function (DUF70 (DUF707)
	Pp3c6_1730	2.15009	7.67e-05	unknown
	Pp3c10_16860	2.14985	3.88e-05	Glutamyl-tRNA reductase
	Pp3c5_8650	2.14769	1.44e-06	Alkaline phosphatase / Phosphomonoesterase
	Pp3c12_3320	2.14758	0.00110706	H+-transporting ATPase (E3.6.3.6)
	Pp3c18_4430	2.14698	1.79e-07	ALPHA KINASE/ELONGATION FACTOR 2 KINASE // SUBFAMILY NOT NAMED
	Pp3c1_7200	2.14679	3.42e-05	unknown
	Pp3c6_16660	2.1448	0.00162002	AP2 domain (AP2)
	Pp3c21_10830	2.1441	0.000133519	C2 DOMAIN-CONTAINING PROTEIN-RELATED
	Pp3c6_3530	2.14389	1.15e-05	Plastocyanin-like domain (Cu_bind_like)
	Pp3c26_5230	2.14309	0.00642795	unknown
	Pp3c3_23960	2.14204	7.52e-06	syntaxin 5 (STX5)
	Pp3c27_3670	2.14087	9.05e-07	Ubiquitin carboxyl-terminal hydrolase // Ubiquitin-specific protease
	Pp3c10_21880	2.14084	0.0016365	CORE-2/I-BRANCHING BETA-1,6-N-ACETYLGLUCOSAMINYLTRANSFERASE FAMILY PROTEIN
	Pp3c13_11640	2.13999	0.00491045	Remorin, C-terminal region (Remorin_C)
	Pp3c2_2170	2.13727	1.36e-06	Non-specific protein-tyrosine kinase / Cytoplasmic protein tyrosine kinase
	Pp3c5_17880	2.13641	2.53e-07	Protein kinase domain (Pkinase) // Legume lectin domain (Lectin_legB)
	Pp3c20_17090	2.13477	1.3e-05	3-phosphoshikimate 1-carboxyvinyltransferase / EPSP synthase
	Pp3c6_11170	2.13387	0.00207771	unknown
	Pp3c2_31930	2.12986	6.18e-07	Stizolobate synthase
	Pp3c16_5450	2.1291	0.00845876	ENDOGLUCANASE 7
	Pp3c14_17730	2.12721	2.82e-07	ceramide kinase (E2.7.1.138, CERK)
	Pp3c23_13900	2.12652	0.0355527	unknown
	Pp3c9_1400	2.12627	0.00110055	unknown
	Pp3c10_17070	2.12603	6.76e-06	actin, other eukaryote (ACTF)
	Pp3c16_9130	2.12529	0.000737097	unknown
	Pp3c9_2340	2.12505	6.59e-06	Aldehyde dehydrogenase (NAD(P)(+))
	Pp3c19_22400	2.12325	6.1e-05	PROTEIN C14B1.3
	Pp3c1_20870	2.12136	6.05e-05	5'-methylthioadenosine nucleosidase (MTN)
	Pp3c8_7870	2.12083	8.11e-07	PHOSPHOLIPASE D ALPHA 1-RELATED
	Pp3c17_9380	2.12006	0.0194532	unknown
	Pp3c16_2061	2.11758	0.0114747	unknown
	Pp3c22_22830	2.11653	0.00322539	ENDOGLUCANASE 16
	Pp3c10_6490	2.11526	2.18e-06	ABC TRANSPORTER C FAMILY MEMBER 10
	Pp3c2_9440	2.11301	0.0317622	vesicle transport through interaction with t-SNAREs 1 (VTI1)
	Pp3c16_19110	2.11112	1.11e-06	glutamate synthase (NADPH/NADH) (GLT1)
	Pp3c17_16870	2.10888	0.00949214	MITOCHONDRIAL RIBOSOMAL PROTEIN S18
	Pp3c2_19730	2.10819	8.9e-07	vesicle-fusing ATPase (NSF)
	Pp3c24_11130	2.10815	5.26e-06	unknown
	Pp3c11_740	2.108	0.0272428	unknown
	Pp3c2_17540	2.10664	1.55e-06	PERIPHERAL-TYPE BENZODIAZEPINE RECEPTOR
	Pp3c2_11350	2.10457	4.1e-05	hexokinase (HK)
	Pp3c6_5140	2.10366	0.00411859	unknown
	Pp3c12_20510	2.10265	2.17e-06	ALPHA KINASE/ELONGATION FACTOR 2 KINASE // SUBFAMILY NOT NAMED
	Pp3c7_2440	2.1004	0.000238217	Isocitrate lyase / Isocitritase
	Pp3c2_30280	2.09963	0.000139279	unknown
	Pp3c18_17150	2.09947	0.000358905	Acyl-CoA 11-(Z)-desaturase / Z/E11-desaturase
	Pp3c16_2820	2.09744	0.00106756	Domain of unknown function (DUF441 (DUF4419)
	Pp3c3_240	2.09587	5.51e-06	ALPHA/BETA HYDROLASE FOLD-CONTAINING PROTEIN // SUBFAMILY NOT NAMED
	Pp3c3_23290	2.09543	8.19e-06	REDOX-REGULATORY PROTEIN FAM213A
	Pp3c24_9560	2.09512	8.54e-07	unknown
	Pp3c2_11580	2.09215	1.8e-07	unknown
	Pp3c2_19640	2.0819	4.13e-06	Adenylyl-sulfate kinase / APS kinase
	Pp3c25_4529	2.07814	0.0244876	unknown
	Pp3c8_23460	2.07742	0.0428568	Ribonuclease H / RNase H
	Pp3c6_23656	2.07707	0.000752664	PROTEIN TIFY 10A-RELATED
	Pp3c2_12320	2.06988	2.53e-06	Protein tyrosine kinase (Pkinase_Tyr) // Leucine rich repeat N-terminal domain (LRRNT_2)
	Pp3c17_950	2.06729	0.027732	unknown
	Pp3c15_13550	2.06681	4.47e-07	Cyclohexyl-isocyanide hydratase / Isonitrile hydratase
	Pp3c5_2580	2.06534	4.13e-06	ENDOPLASMIC RETICULUM-GOLGI INTERMEDIATE COMPARTMENT PROTEIN // SUBFAMILY NOT NAMED
	Pp3c11_14536	2.06508	4.02e-06	Dynamin GTPase
	Pp3c9_15970	2.06506	5.74e-06	MYB DOMAIN PROTEIN 42
	Pp3c2_24000	2.06416	0.000647912	Flavonoid 3',5'-hydroxylase / F3'5'H
	Pp3c12_12300	2.06289	0.000153212	unknown
	Pp3c5_14020	2.06103	0.00013103	2',3'-CYCLIC-NUCLEOTIDE 3'-PHOSPHODIESTERASE
	Pp3c6_250	2.05757	5.25e-06	Bacterial-like globin (Bac_globin)
	Pp3c16_10640	2.0565	5.9e-05	Cysteine-rich TM module stress tolerance (CYSTM)
	Pp3c7_15830	2.05515	8.11e-07	F-BOX ASSOCIATED UBIQUITINATION EFFECTOR FAMILY PROTEIN-RELATED
	Pp3c11_1380	2.05475	0.00770241	unknown
	Pp3c11_15329	2.05403	0.00521811	unknown
	Pp3c10_10200	2.05193	2.36e-06	unknown
	Pp3c13_23280	2.05149	1.46e-06	DnaJ homolog subfamily C member 7 (DNAJC7)
	Pp3c19_990	2.05084	0.000797539	unknown
	Pp3c27_8200	2.05039	1.61e-05	unknown
	Pp3c11_14170	2.04888	3.99e-05	unknown
	Pp3c19_15880	2.04707	1.63e-06	NUCLEAR TRANSPORT FACTOR 2 (NTF FAMILY PROTEIN
	Pp3c20_10760	2.0454	0.000290907	unknown
	Pp3c6_7570	2.04423	0.0439393	Succinyl-CoA synthetase, alpha subunit
	Pp3c18_20430	2.04403	0.0271374	F-BOX ASSOCIATED UBIQUITINATION EFFECTOR FAMILY PROTEIN-RELATED
	Pp3c3_20030	2.0429	1.45e-05	NPH3 family (NPH3)
	Pp3c15_22960	2.04123	7.67e-07	CALLOSE SYNTHASE 12
	Pp3c5_1140	2.04036	0.0365784	TRANSCRIPTION FACTOR ABORTED MICROSPORES
	Pp3c22_13240	2.03999	2.53e-07	DNA LIGASE // SUBFAMILY NOT NAMED
	Pp3c2_27280	2.0398	0.000123805	unknown
	Pp3c3_23120	2.03878	1.77e-05	MYB FAMILY TRANSCRIPTION FACTOR APL
	Pp3c22_16120	2.03775	3.13e-06	MANNAN POLYMERASE II COMPLEX ANP1 SUBUNIT
	Pp3c1_32230	2.03748	4.21e-07	RING-H2 FINGER PROTEIN ATL60
	Pp3c22_8950	2.03544	3.54e-06	mlo protein (MLO)
	Pp3c6_130	2.03469	9.23e-07	chitinase (E3.2.1.14)
	Pp3c24_19310	2.03468	2.47e-06	INWARD RECTIFIER POTASSIUM CHANNEL
	Pp3c26_950	2.03442	6.85e-06	Protein tyrosine kinase (Pkinase_Tyr) // Leucine rich repeat (LRR_8)
	Pp3c8_230	2.03415	3.04e-07	ARSENITE INDUCUBLE RNA ASSOCIATED PROTEIN AIP-1-RELATED
	Pp3c1_40420	2.03352	3.46e-05	unknown
	Pp3c4_2260	2.03318	4.09e-06	ACETYL-COA C-ACYLTRANSFERASE // SUBFAMILY NOT NAMED
	Pp3c12_12140	2.03291	1.6e-06	ABC TRANSPORTER C FAMILY MEMBER 11-RELATED
	Pp3c1_14870	2.03211	2.59e-06	MACPF DOMAIN-CONTAINING PROTEIN CAD1
	Pp3c1_23490	2.03211	0.000967935	MEKK and related serine/threonine protein kinases // Ribosomal protein S6 kinase and related proteins
	Pp3c14_24340	2.03142	4.37e-05	unknown
	Pp3c10_2210	2.02909	6.75e-07	sterol 3beta-glucosyltransferase [EC:2.4.1.173] Glc b1-3 sterol (E2.4.1.173)
	Pp3c14_26010	2.02609	0.000233122	MSF1/PX19 RELATED
	Pp3c19_5790	2.02387	1.5e-06	PLAC8 family (PLAC8)
	Pp3c2_1200	2.02321	0.00627211	nascent polypeptide-associated complex subunit beta (EGD1, BTF3)
	Pp3c3_25940	2.0232	3.39e-06	Ras-related protein Rab-6A (RAB6A)
	Pp3c14_20010	2.02179	4.6e-06	BETA-1,3-GALACTOSYLTRANSFERASE 7-RELATED
	Pp3c2_13380	2.02149	4.75e-06	P-LOOP CONTAINING NUCLEOSIDE TRIPHOSPHATE HYDROLASES SUPERFAMILY PROTEIN
	Pp3c26_11580	2.02107	0.00390201	unknown
	Pp3c3_9680	2.02006	0.000317935	PROTEIN LYK5
	Pp3c7_13780	2.01826	0.00275437	VQ motif (VQ)
	Pp3c3_23850	2.01726	9.82e-07	Chorismate mutase / Hydroxyphenylpyruvate synthase
	Pp3c16_25830	2.01723	4.05e-06	ATP-BINDING CASSETTE TRANSPORTER // SUBFAMILY NOT NAMED
	Pp3c1_37850	2.01476	0.037256	PROTEIN LURP-ONE-RELATED 1-RELATED
	Pp3c2_34890	2.01434	1.95e-06	Protein tyrosine kinase (Pkinase_Tyr) // Leucine rich repeat (LRR_8)
	Pp3c13_17830	2.0119	0.0068183	unknown
	Pp3c16_23100	2.0119	9.61e-06	unknown
	Pp3c8_14760	2.01148	8.81e-07	GDT1-LIKE PROTEIN 3
	Pp3c12_2120	2.01127	0.000505962	Bacterial leucyl aminopeptidase / Aeromonas proteolytica aminopeptidase
	Pp3c3_1820	2.01014	0.000131787	UDP-glucose 4-epimerase / Uridine diphospho-galactose-4-epimerase // UDP-arabinose 4-epimerase
	Pp3c24_14851	2.00888	0.00101434	unknown
	Pp3c18_20620	2.00795	0.00344748	unknown
	Pp3c16_13033	2.00666	0.00542478	unknown
	Pp3c12_24020	2.00337	8.62e-06	unknown
	Pp3c9_16690	2.00325	6.59e-05	unknown
	Pp3c22_22416	1.99762	7.48e-05	unknown
	Pp3c1_1080	1.99299	0.000840908	unknown
	Pp3c26_1460	1.99189	5.58e-07	unknown
	Pp3c11_12220	1.99049	0.000209529	NUCLEAR TRANSPORT FACTOR 2
	Pp3c6_16010	1.98653	7.74e-06	interleukin-1 receptor-associated kinase 1 (IRAK1)
	Pp3c12_24670	1.98607	0.00149892	CHITIN DEACETYLASE 1-RELATED
	Pp3c19_7390	1.98519	9.02e-07	WRC (WRC)
	Pp3c17_16210	1.9839	5.58e-06	LRR RECEPTOR-LIKE SERINE/THREONINE-PROTEIN KINASE MRH1-RELATED
	Pp3c18_4400	1.98329	3.01e-07	Ypt/Rab GTPase activating protein
	Pp3c27_4423	1.98324	0.00944806	unknown
	Pp3c16_11790	1.98283	0.000487964	unknown
	Pp3c22_8260	1.98264	1.53e-06	GLYCINE-RICH PROTEIN
	Pp3c16_21350	1.98127	7.1e-06	PROTEIN TRICHOME BIREFRINGENCE-LIKE 6
	Pp3c20_18130	1.9804	5.51e-06	No apical meristem (NAM) protein (NAM)
	Pp3c14_2420	1.98021	4.07e-06	unknown
	Pp3c7_220	1.97871	3.74e-06	3-methyl-2-oxobutanoate hydroxymethyltransferase / Ketopantoate hydroxymethyltransferase
	Pp3c7_15150	1.97848	1.15e-05	BIFUNCTIONAL ARGININE DEMETHYLASE AND LYSYL-HYDROXYLASE JMJD6
	Pp3c10_4820	1.97814	1.08e-05	RING FINGER AND CHY ZINC FINGER DOMAIN-CONTAINING PROTEIN 1 // SUBFAMILY NOT NAMED
	Pp3c19_2760	1.96945	0.0103487	LATE EMBRYOGENESIS ABUNDANT PROTEIN (ATECP63)-RELATED
	Pp3c27_2420	1.96795	1.93e-07	Predicted membrane protein
	Pp3c1_9290	1.96564	4.01e-06	Hs1pro-1 protein C-terminus (Hs1pro-1_C)
	Pp3c16_22550	1.96176	0.000170596	ammonium transporter, Amt family (amt, AMT, MEP)
	Pp3c27_8220	1.96024	3e-05	unknown
	Pp3c5_28160	1.95781	0.0196029	unknown
	Pp3c2_9420	1.95766	2.07e-06	unknown
	Pp3c15_2490	1.95716	2.09e-05	PYRUVATE KINASE-RELATED
	Pp3c20_5860	1.95692	4.71e-07	unknown
	Pp3c1_23000	1.95668	3.86e-07	unknown
	Pp3c14_24840	1.95554	1.07e-05	Protein tyrosine kinase (Pkinase_Tyr) // Leucine rich repeat N-terminal domain (LRRNT_ // Leucine rich repeat (LRR_8)
	Pp3c1_32060	1.95545	1.09e-05	solute carrier family 45, member 1/2/4 (SLC45A1_2_4)
	Pp3c2_30630	1.9553	7.83e-06	unknown
	Pp3c20_4249	1.95524	0.00807114	unknown
	Pp3c20_5150	1.95459	2.75e-07	Methyltransferase domain (Methyltransf_24)
	Pp3c13_2440	1.95389	0.000121689	CALCIUM-BINDING PROTEIN CML25-RELATED
	Pp3c22_6887	1.95239	9.53e-07	unknown
	Pp3c19_5710	1.95234	2.3e-06	RING-box protein 1 (RBX1, ROC1)
	Pp3c12_9756	1.9523	0.0113601	unknown
	Pp3c22_4310	1.95194	3.46e-05	unknown
	Pp3c27_3860	1.9505	0.0186662	unknown
	Pp3c7_14010	1.94853	0.00127262	GB
	Pp3c26_14690	1.94811	0.000537155	F-BOX ONLY PROTEIN 13
	Pp3c7_24490	1.94761	7.32e-07	WRKY DNA -binding domain (WRKY)
	Pp3c8_25240	1.94686	0.0057244	TRANSMEMBRANE 9 SUPERFAMILY PROTEIN // SUBFAMILY NOT NAMED
	Pp3c4_30420	1.94643	0.000627897	GTP-BINDING
	Pp3c2_19660	1.94574	7.85e-07	Ca2+:H+ antiporter (chaA, CAX)
	Pp3c25_12800	1.94515	1.89e-06	LEUCINE-RICH REPEAT PROTEIN KINASE-LIKE PROTEIN
	Pp3c9_16040	1.94497	7.73e-05	Isocitrate dehydrogenase (NAD(+)) / Nicotinamide adenine dinucleotide isocitrate dehydrogenase
	Pp3c1_25080	1.94495	0.000220049	EPIDIDYMAL MEMBRANE PROTEIN E9-RELATED // SUBFAMILY NOT NAMED
	Pp3c22_14770	1.94346	4.73e-06	unknown
	Pp3c2_1870	1.94153	8.95e-07	AP2 domain (AP2)
	Pp3c1_38950	1.93962	4.88e-06	Domain of unknown function (DUF351 (DUF3511)
	Pp3c12_20610	1.93878	6.82e-06	ALPHA KINASE/ELONGATION FACTOR 2 KINASE // SUBFAMILY NOT NAMED
	Pp3c9_20120	1.93707	0.00332061	MscS family membrane protein (ynaI, mscMJ, MSL)
	Pp3c12_4760	1.93585	0.000161014	unknown
	Pp3c2_23100	1.93494	7.36e-06	LRR RECEPTOR-LIKE SERINE/THREONINE-PROTEIN KINASE MRH1-RELATED
	Pp3c22_5970	1.93443	0.00235282	unknown
	Pp3c18_16090	1.93363	9.95e-05	HISTONE-LYSINE N-METHYLTRANSFERASE SUVR3
	Pp3c16_22670	1.93168	1.43e-05	P-LOOP CONTAINING NUCLEOSIDE TRIPHOSPHATE HYDROLASE FAMILY PROTEIN
	Pp3c13_3550	1.93049	1.4e-06	Predicted membrane protein
	Pp3c13_12560	1.92839	7.23e-06	Glycogenin glucosyltransferase / Priming glucosyltransferase
	Pp3c19_19780	1.92664	6.36e-07	unknown
	Pp3c1_6070	1.9256	8.97e-07	RING finger and CHY zinc finger domain-containing protein 1 (RCHY1, PIRH2)
	Pp3c18_20310	1.92432	3.62e-05	unknown
	Pp3c8_24690	1.92378	1.19e-05	unknown
	Pp3c3_6880	1.92315	5.8e-06	SEC1/MUNC18-LIKE (SM) FAMILY PROTEIN
	Pp3c13_15520	1.92149	5.54e-06	WRKY FAMILY TRANSCRIPTION FACTOR-RELATED
	Pp3c22_16380	1.92125	5.42e-06	unknown
	Pp3c15_17290	1.92124	0.000609429	unknown
	Pp3c9_3160	1.921	1.39e-06	Cyclophilin type peptidyl-prolyl cis-trans isomerase/CLD (Pro_isomerase) // PAN domain (PAN_4)
	Pp3c1_38210	1.91695	1.68e-06	Domain of unknown function (DUF422 (DUF4228)
	Pp3c14_4980	1.91581	0.042755	SOX TRANSCRIPTION FACTOR
	Pp3c20_14530	1.91516	0.00431907	12-OXOPHYTODIENOATE REDUCTASE 1-RELATED
	Pp3c9_18900	1.91508	4.73e-07	Protein of unknown function (DUF151 (DUF1517)
	Pp3c12_22320	1.91387	0.017358	LATE EMBRYOGENESIS ABUNDANT DOMAIN-CONTAINING PROTEIN
	Pp3c3_20390	1.91225	1.82e-06	CYCLIC NUCLEOTIDE-GATED ION CHANNEL 19-RELATED
	Pp3c11_25400	1.90899	0.00288154	unknown
	Pp3c8_13190	1.9081	2.34e-06	prenylcysteine alpha-carboxyl methylesterase (PCME)
	Pp3c24_4040	1.90673	7.08e-06	unknown
	Pp3c18_7100	1.90654	8.09e-06	E3 UBIQUITIN-PROTEIN LIGASE ATL42-RELATED
	Pp3c22_23030	1.90395	3.38e-06	GLYCOSYLTRANSFERASE 3-RELATED
	Pp3c17_6050	1.90375	0.00827359	PEROXIDASE 53-RELATED
	Pp3c9_16610	1.90359	1.59e-06	PROTEIN KINASE ATN1
	Pp3c12_7940	1.90283	0.000115821	ZETA-COAT PROTEIN // SUBFAMILY NOT NAMED
	Pp3c3_740	1.90132	0.000877883	MFS transporter, FHS family, L-fucose permease (fucP)
	Pp3c7_25550	1.90071	1.53e-05	ZINC FINGER PROTEIN CONSTANS-LIKE 14-RELATED
	Pp3c22_12410	1.89906	0.00842451	unknown
	Pp3c7_23020	1.8982	7.44e-07	DNA repair protein RAD50, ABC-type ATPase/SMC superfamily
	Pp3c3_11090	1.89783	1.16e-06	Ankyrin repeats (3 copies) (Ank_ // Ankyrin repeats (many copies) (Ank_ // Domain of unknown function (PGG)
	Pp3c11_9470	1.89621	1.49e-05	F-BOX/KELCH-REPEAT PROTEIN SKIP25
	Pp3c21_19440	1.89615	5.24e-05	F-BOX ONLY PROTEIN 13
	Pp3c1_36330	1.89594	3.98e-06	unknown
	Pp3c26_1170	1.895	4.31e-06	lipopolysaccharide-induced tumor necrosis factor-alpha factor (LITAF)
	Pp3c1_13830	1.89308	1.63e-06	APOLIPOPROTEIN D
	Pp3c22_1540	1.89279	1.09e-06	CELL ADHESION MOLECULE
	Pp3c24_18230	1.89261	5.51e-06	UDP-glucose 6-dehydrogenase
	Pp3c27_4590	1.89231	1.06e-06	Protein kinase domain (Pkinase) // von Willebrand factor type A domain (VWA) // Cache domain (Cache_1)
	Pp3c15_15520	1.89156	0.000840842	CELL CYCLE CONTROL PROTEIN 50
	Pp3c5_4160	1.89057	0.00288611	unknown
	Pp3c4_17130	1.88876	3.43e-06	GLUCURONOXYLAN GLUCURONOSYLTRANSFERASE F8H-RELATED
	Pp3c1_11290	1.88869	0.010037	unknown
	Pp3c10_7990	1.88789	0.00404601	PROTEIN CKK-1, ISOFORM B
	Pp3c1_26960	1.88777	0.00794905	Protein kinase domain (Pkinase) // von Willebrand factor type A domain (VWA) // Cache domain (Cache_1)
	Pp3c1_39780	1.88648	0.000190918	F2E2.20-RELATED
	Pp3c25_9310	1.88512	2.03e-06	2-hydroxyglutarate dehydrogenase (E1.1.99.2)
	Pp3c23_10870	1.88511	2.07e-06	BYPASS1-RELATED PROTEIN-RELATED
	Pp3c20_22670	1.88503	9.23e-07	TRANSCRIPTION FACTOR GATA GATA BINDING FACTOR // SUBFAMILY NOT NAMED
	Pp3c9_18809	1.88481	4.58e-05	unknown
	Pp3c10_21020	1.88095	2.93e-06	unknown
	Pp3c22_11160	1.87882	2.14e-06	fatty acyl-ACP thioesterase B (FATB)
	Pp3c8_16660	1.87819	3.73e-07	DNA damage-binding protein 2 (DDB2)
	Pp3c23_16640	1.87766	5.45e-06	Filament-like plant protein, long coiled-coil (FPP)
	Pp3c9_6180	1.87419	3.69e-06	LysM domain (LysM)
	Pp3c8_12320	1.87293	4.1e-06	ATP-dependent Clp protease ATP-binding subunit ClpB (clpB)
	Pp3c17_12560	1.87121	4.28e-07	WASP-1
	Pp3c12_25580	1.87025	7.14e-07	TRANSPORTER ARSB-RELATED
	Pp3c25_1060	1.86988	1.06e-06	UPF0136 MEMBRANE PROTEIN CG5532
	Pp3c10_15120	1.86971	0.000192171	Glycosyltransferase family 92 (Glyco_transf_92)
	Pp3c22_12350	1.86762	1.61e-06	Protein kinase domain (Pkinase) // Di-glucose binding within endoplasmic reticulum (Malectin) // Leucine rich repeat (LRR_8)
	Pp3c16_21480	1.86693	0.00212255	SERINE-THREONINE PROTEIN KINASE
	Pp3c1_36300	1.86155	2.49e-06	nucleolin (NCL, NSR1)
	Pp3c11_22930	1.86155	3.87e-05	vacuole morphology and inheritance protein 14 (VAC14, TAX1BP2)
	Pp3c12_13870	1.86104	1.25e-05	unknown
	Pp3c7_26350	1.85935	1.5e-06	Protein kinase domain (Pkinase) // LysM domain (LysM)
	Pp3c5_24720	1.85878	9.43e-07	EMB
	Pp3c13_4290	1.8583	1.13e-06	CELL DIVISION CONTROL PROTEIN 48 HOMOLOG D
	Pp3c8_14130	1.85803	8.77e-06	EMB
	Pp3c7_11260	1.85798	4.7e-06	PTI1-LIKE TYROSINE-PROTEIN KINASE 1-RELATED
	Pp3c9_23430	1.85712	9.34e-07	unknown
	Pp3c26_7290	1.85451	5.57e-06	CBS DOMAIN-CONTAINING PROTEIN
	Pp3c16_15711	1.85243	0.00852148	unknown
	Pp3c3_19590	1.84886	7.44e-07	Guanylate kinase / Guanosine monophosphate kinase
	Pp3c1_36390	1.84845	3.09e-06	ADP-RIBOSYLATION FACTOR 2
	Pp3c12_10910	1.84794	0.0117339	POLYADENYLATE-BINDING PROTEIN RBP45B-RELATED
	Pp3c12_9135	1.84748	0.00940101	HYDROCEPHALUS-INDUCING PROTEIN HOMOLOG
	Pp3c21_13230	1.84613	0.00362302	HIGH-AFFINITY NITRATE TRANSPORTER 3.1-RELATED
	Pp3c10_8200	1.84348	6.35e-05	glutamate synthase (NADPH/NADH) (GLT1)
	Pp3c14_23660	1.83911	1.02e-06	DNA POLYMERASE ETA
	Pp3c16_7290	1.83891	0.0394504	unknown
	Pp3c2_15200	1.83864	5.35e-05	Galactose oxidase / Beta-galactose oxidase
	Pp3c15_23450	1.83811	9.74e-06	O-FUCOSYLTRANSFERASE FAMILY PROTEIN
	Pp3c11_15430	1.83733	8.01e-06	DIHYDROSPHINGOSINE 1-PHOSPHATE PHOSPHATASE LCB3-RELATED
	Pp3c25_5230	1.83652	1.98e-05	UDP-glucose 4,6-dehydratase (RHM)
	Pp3c8_2080	1.83636	0.0170677	unknown
	Pp3c18_12600	1.83569	0.00116478	HEAVY METAL TRANSPORT/DETOXIFICATION DOMAIN-CONTAINING PROTEIN
	Pp3c10_12220	1.83454	3.72e-06	actin related protein 2/3 complex, subunit 3 (ARPC3)
	Pp3c15_2170	1.83435	1.3e-05	unknown
	Pp3c10_2580	1.83346	1.06e-05	Transferred entry: 1.1.1.330, 1.3.1.93, 2.3.1.199 and 4.2.1.134
	Pp3c5_1060	1.83293	0.0102092	CATALASE // SUBFAMILY NOT NAMED
	Pp3c18_1376	1.83152	0.0158549	VACUOLAR PROTEIN SORTING-ASSOCIATED PROTEIN VPS13 // SUBFAMILY NOT NAMED
	Pp3c1_29700	1.83116	0.00342513	linoleate 9S-lipoxygenase (LOX1_5)
	Pp3c5_26610	1.8309	1.42e-06	unknown
	Pp3c9_14980	1.83042	0.000205961	Starch synthase / Starch (bacterial glycogen) synthase
	Pp3c5_20270	1.82658	3.69e-06	unknown
	Pp3c7_26740	1.82454	5.71e-06	cytochrome c (CYC)
	Pp3c14_15620	1.82418	0.0188144	unknown
	Pp3c21_20770	1.82288	0.0200718	ALDO-KETO REDUCTASE 1-RELATED
	Pp3c10_15570	1.82152	0.000400847	EXTENDED SYNAPTOTAGMIN-RELATED // SUBFAMILY NOT NAMED
	Pp3c3_13190	1.82059	7.04e-06	Glycoprotein-N-acetylgalactosamine 3-beta-galactosyltransferase
	Pp3c20_2190	1.81998	4.21e-06	TUBBY-LIKE F-BOX PROTEIN 6
	Pp3c1_41400	1.81865	4.14e-06	CELLULOSE SYNTHASE-LIKE PROTEIN D1-RELATED
	Pp3c14_4712	1.81757	0.000240416	unknown
	Pp3c13_22390	1.81664	1.37e-05	PENICILLIN-BINDING PROTEIN // SUBFAMILY NOT NAMED
	Pp3c12_12160	1.81568	0.0022538	condensin complex subunit 1 (YCS4, CNAP1, CAPD2)
	Pp3c24_9330	1.81352	4.01e-06	alpha-soluble NSF attachment protein (NAPA, SNAPA, SEC17)
	Pp3c1_3490	1.81209	4.89e-06	unknown
	Pp3c14_20160	1.81139	0.000143079	unknown
	Pp3c5_25310	1.80845	0.000266899	unknown
	Pp3c23_7740	1.80826	1.44e-06	signal peptidase I (lepB)
	Pp3c22_16960	1.8041	6.29e-06	HYDROLASE, ALPHA/BETA FOLD FAMILY PROTEIN
	Pp3c1_9970	1.80373	5.09e-07	unknown
	Pp3c14_20980	1.79994	2.36e-05	NUCLEAR TRANSPORT FACTOR 2 (NTF FAMILY PROTEIN
	Pp3c5_15435	1.79865	0.00203097	unknown
	Pp3c8_24610	1.79718	9.43e-05	unknown
	Pp3c17_14090	1.79711	3.58e-06	syntaxin 1B/2/3 (STX1B_2_3)
	Pp3c8_5520	1.79083	0.000560212	peroxidase (E1.11.1.7)
	Pp3c14_9020	1.79002	1.71e-05	MALATE DEHYDROGENASE, CHLOROPLASTIC
	Pp3c23_21830	1.7889	1.57e-05	unknown
	Pp3c3_2130	1.78713	2.04e-06	12-oxophytodienoic acid reductase (OPR)
	Pp3c5_14790	1.78676	1.42e-06	HEAVY METAL TRANSPORT/DETOXIFICATION DOMAIN-CONTAINING PROTEIN
	Pp3c1_6640	1.7854	2.36e-06	3-deoxy-7-phosphoheptulonate synthase / Phospho-2-oxo-3-deoxyheptonate aldolase
	Pp3c4_14450	1.78455	0.0163846	UDP-glucuronate 4-epimerase / Uridine diphosphoglucuronate epimerase
	Pp3c11_1560	1.78317	3.53e-05	C2 DOMAIN-CONTAINING PROTEIN-RELATED
	Pp3c26_4660	1.78242	0.000143317	No apical meristem (NAM) protein (NAM)
	Pp3c17_6970	1.78102	1.39e-06	ACT DOMAIN-CONTAINING PROTEIN
	Pp3c25_7430	1.78016	7.82e-06	Ras-related protein Rab-8A (RAB8A, MEL)
	Pp3c15_3780	1.77919	3.43e-06	UMP/CMP kinase / Uridine monophosphate-cytidine monophosphate phosphotransferase // UMP kinase / Uridylate kinase
	Pp3c12_22760	1.77885	4.65e-05	MICROSOMAL SIGNAL PEPTIDASE 12 KDA SUBUNIT
	Pp3c2_20400	1.778	2.86e-06	unknown
	Pp3c20_6200	1.77768	0.000113902	mitochondrial import inner membrane translocase subunit TIM9 (TIM9)
	Pp3c9_14090	1.77686	4.4e-06	VESICLE-ASSOCIATED PROTEIN 4-2-RELATED
	Pp3c4_22330	1.77683	1.05e-05	F-BOX ONLY PROTEIN 13
	Pp3c9_23280	1.7766	1.32e-06	ROOT PHOTOTROPISM PROTEIN 3
	Pp3c10_21630	1.77498	2.95e-06	epsin (EPN)
	Pp3c7_10150	1.77465	0.031247	CLATHRIN LIGHT CHAIN
	Pp3c3_22300	1.77398	0.00238397	unknown
	Pp3c24_4420	1.7738	1.46e-06	unknown
	Pp3c2_2821	1.77379	3.68e-06	unknown
	Pp3c13_22430	1.77122	6.55e-05	unknown
	Pp3c25_3170	1.77111	0.000623708	MYB-LIKE DNA-BINDING PROTEIN MYB // SUBFAMILY NOT NAMED
	Pp3c5_11550	1.76937	7.74e-05	ACT DOMAIN-CONTAINING PROTEIN
	Pp3c18_18670	1.76912	1.81e-06	C2 domain (C2)
	Pp3c3_7980	1.76805	2.28e-06	ENDOGLUCANASE 10-RELATED
	Pp3c20_23280	1.7679	0.0176968	unknown
	Pp3c3_26940	1.76688	6.06e-07	protein transport protein SEC61 subunit gamma and related proteins (SEC61G, SSS1, secE)
	Pp3c24_9481	1.76602	1.35e-05	unknown
	Pp3c18_12630	1.76379	4.33e-06	Dual-specificity kinase
	Pp3c23_14750	1.76256	2.59e-06	unknown
	Pp3c22_6530	1.76103	0.00018567	PYRUVATE KINASE
	Pp3c3_27940	1.76072	4.79e-05	WRKY transcription factor 33 (WRKY33)
	Pp3c17_23620	1.76038	0.00199292	MYB-LIKE HTH TRANSCRIPTIONAL REGULATOR-LIKE PROTEIN
	Pp3c25_8700	1.76026	1.39e-06	SECRETORY CARRIER-ASSOCIATED MEMBRANE PROTEIN SCAMP
	Pp3c21_20640	1.75622	0.000138574	Inositol-polyphosphate 5-phosphatase / Type I inositol-polyphosphate phosphatase
	Pp3c4_27320	1.75511	1.08e-06	RING finger protein 170 (RNF170)
	Pp3c20_10750	1.75479	1.41e-06	LATE EMBRYOGENESIS ABUNDANT PLANTS LEA-RELATED // SUBFAMILY NOT NAMED
	Pp3c10_5750	1.75272	0.000319628	GDSL-like Lipase/Acylhydrolase (Lipase_GDSL) // Fasciclin domain (Fasciclin)
	Pp3c20_2485	1.74996	0.000142845	unknown
	Pp3c2_11490	1.74839	2.01e-05	unknown
	Pp3c22_2400	1.74748	2.8e-06	K(+)/H(+) ANTIPORTER 1
	Pp3c18_16280	1.74673	0.00840596	unknown
	Pp3c2_27810	1.74505	7.6e-05	cytochrome P450, family 710, subfamily A (CYP710A)
	Pp3c4_17346	1.74497	5.52e-05	unknown
	Pp3c16_23740	1.74472	0.00165525	Trans-cinnamate 4-monooxygenase / Cinnamic acid 4-monooxygenase
	Pp3c24_690	1.74246	1.71e-05	unknown
	Pp3c18_13680	1.74196	2.28e-06	Alpha-kinase family (Alpha_kinase)
	Pp3c14_21410	1.74069	3.03e-07	3-ketoacyl-CoA synthase (KCS)
	Pp3c16_300	1.73996	1.37e-06	HYBRID SIGNAL TRANSDUCTION HISTIDINE KINASE J
	Pp3c11_10320	1.73996	8.66e-05	serine/threonine kinase 19 [EC:2.7.11.1] (STK19)
	Pp3c4_27650	1.73963	2.33e-06	PROTEIN ABT-4
	Pp3c2_6530	1.73897	0.00101884	unknown
	Pp3c9_3320	1.73637	9.76e-07	DOLICHYL-PHOSPHATE-MANNOSE--PROTEIN MANNOSYLTRANSFERASE
	Pp3c6_14200	1.73381	2.05e-06	unknown
	Pp3c16_3330	1.73339	6.2e-05	PROTEIN LURP-ONE-RELATED 1-RELATED
	Pp3c3_11310	1.73156	0.000499895	F-BOX ASSOCIATED UBIQUITINATION EFFECTOR FAMILY PROTEIN-RELATED
	Pp3c21_11870	1.72902	0.00579697	Protein tyrosine kinase (Pkinase_Tyr) // Sel1 repeat (Sel1)
	Pp3c20_13310	1.7272	1.39e-06	FKBP-ASSOCIATED PROTEIN
	Pp3c2_27180	1.72655	1.25e-05	Hs1pro-1 protein C-terminus (Hs1pro-1_C)
	Pp3c11_6620	1.72634	0.00351808	heat shock 70kDa protein 1/8 (HSPA1_8)
	Pp3c20_3210	1.72621	4.89e-07	unknown
	Pp3c17_460	1.72609	2.44e-06	Domain of unknown function (DUF181 (DUF1818)
	Pp3c1_24890	1.72558	1.95e-05	unknown
	Pp3c26_8080	1.72524	9.34e-07	GLUCURONOXYLAN GLUCURONOSYLTRANSFERASE F8H-RELATED
	Pp3c15_4220	1.72438	0.00502466	unknown
	Pp3c2_10680	1.7215	0.000841967	unknown
	Pp3c8_1520	1.72061	0.00601221	peroxidase (E1.11.1.7)
	Pp3c12_23480	1.72003	1.92e-06	T24P13.3
	Pp3c23_1100	1.7193	2.43e-05	ZINC FINGER WITH UFM1-SPECIFIC PEPTIDASE DOMAIN PROTEIN
	Pp3c6_19550	1.71923	0.00155655	arginine decarboxylase (E4.1.1.19)
	Pp3c1_42570	1.71833	0.00132605	MOLYBDOPTERIN COFACTOR SULFURASE MOSC // SUBFAMILY NOT NAMED
	Pp3c16_13700	1.71768	1.68e-06	unknown
	Pp3c2_31840	1.71742	0.000522772	unknown
	Pp3c17_22200	1.71643	0.000181041	glutamate decarboxylase (E4.1.1.15, gadB, gadA, GAD)
	Pp3c6_4360	1.71419	0.000432349	HEAVY METAL TRANSPORT/DETOXIFICATION DOMAIN-CONTAINING PROTEIN
	Pp3c22_8430	1.71419	3.21e-05	CYTOCHROME C // SUBFAMILY NOT NAMED
	Pp3c16_20850	1.71348	5.44e-06	unknown
	Pp3c9_13730	1.71207	0.000190154	BYPASS1-RELATED PROTEIN-RELATED
	Pp3c11_5580	1.71124	3.81e-06	Nuclease-related domain (NERD)
	Pp3c15_12130	1.7112	4.77e-07	Protein of unknown function (DUF144 (DUF1442)
	Pp3c6_17010	1.71064	6.18e-06	GTP diphosphokinase / Stringent factor
	Pp3c10_10680	1.70996	2.28e-05	transketolase (E2.2.1.1, tktA, tktB)
	Pp3c16_13280	1.70926	0.000734251	AP2 domain (AP2)
	Pp3c12_12310	1.70726	0.00369416	unknown
	Pp3c21_17370	1.70701	0.0138742	Aureusidin synthase
	Pp3c1_7630	1.7052	3.6e-06	PHRAGMOPLAST ORIENTING KINESIN-1
	Pp3c11_20170	1.7045	1.1e-05	TRANSCRIPTION FACTOR BHLH121
	Pp3c9_13510	1.70389	1.85e-05	POLYKETIDE CYCLASE / DEHYDRASE AND LIPID TRANSPORT PROTEIN-RELATED
	Pp3c22_5210	1.70229	2.51e-06	unknown
	Pp3c16_11530	1.70229	7.36e-06	unknown
	Pp3c9_22930	1.70102	1.06e-06	STEROIDOGENIC ACUTE REGULATORY-LIKE PROTEIN 1
	Pp3c14_11740	1.70021	5.34e-06	ethanolamine-phosphate cytidylyltransferase (PCYT2)
	Pp3c4_17970	1.69983	2.57e-05	Small EDRK-rich protein H4F5
	Pp3c5_24680	1.69976	3.39e-05	unknown
	Pp3c26_2600	1.69793	0.000227478	GT-2-RELATED PROTEIN
	Pp3c9_19810	1.69691	1.35e-06	BETA-CAROTENE ISOMERASE D27, CHLOROPLASTIC
	Pp3c11_480	1.6963	1.87e-06	general transcription factor IIIA (GTF3A)
	Pp3c14_1285	1.69609	0.0225133	unknown
	Pp3c13_23990	1.69604	0.0002981	unknown
	Pp3c8_17420	1.69545	6.43e-06	METHYLTRANSFERASE // SUBFAMILY NOT NAMED
	Pp3c3_15190	1.69536	1.01e-06	DNA BINDING PROTEIN-RELATED
	Pp3c6_18560	1.69447	9.03e-06	Glycoprotein-N-acetylgalactosamine 3-beta-galactosyltransferase
	Pp3c26_440	1.6938	2.29e-06	WRC (WRC)
	Pp3c9_21410	1.69342	4.69e-06	CALCIUM-DEPENDENT PROTEIN KINASE 3
	Pp3c9_4700	1.69239	3.39e-05	E3 ubiquitin-protein ligase UBR1 [EC:6.3.2.19] (UBR1)
	Pp3c4_7480	1.69169	5.28e-06	ALPHA KINASE/ELONGATION FACTOR 2 KINASE // SUBFAMILY NOT NAMED
	Pp3c1_19950	1.69081	3.42e-05	unknown
	Pp3c2_6410	1.69062	8.51e-07	unknown
	Pp3c2_19690	1.69001	4.18e-07	HYDROLASE, ALPHA/BETA FOLD FAMILY PROTEIN
	Pp3c1_40060	1.68737	2.18e-05	DEAD-BOX ATP-DEPENDENT RNA HELICASE 3, CHLOROPLASTIC
	Pp3c20_13520	1.68693	1.53e-05	Cu+-exporting ATPase (copA, ATP7)
	Pp3c10_1580	1.68485	0.00089896	F-BOX ASSOCIATED UBIQUITINATION EFFECTOR FAMILY PROTEIN-RELATED
	Pp3c4_30080	1.68384	0.00461674	unknown
	Pp3c19_4870	1.68309	8.88e-06	DYNAMIN-RELATED PROTEIN 1C
	Pp3c9_25330	1.68244	0.0387265	unknown
	Pp3c15_5920	1.68192	7.54e-06	unknown
	Pp3c18_8480	1.68071	2.36e-06	unknown
	Pp3c19_7560	1.68028	1.33e-06	BTB/POZ domain (BTB) // NPR1/NIM1 like defence protein C terminal (NPR1_like_C) // Ankyrin repeats (many copies) (Ank_4)
	Pp3c23_21230	1.67926	1.45e-05	Catechol oxidase / Tyrosinase
	Pp3c16_23960	1.67748	1.3e-05	Acetylornithine transaminase / Succinylornithine aminotransferase
	Pp3c2_17140	1.67739	4.27e-06	unknown
	Pp3c18_4930	1.67677	1.26e-06	unknown
	Pp3c26_500	1.67601	5.35e-05	EPIDIDYMAL MEMBRANE PROTEIN E9-RELATED
	Pp3c22_13400	1.67578	5.55e-06	PHOSPHOLIPASE D DELTA
	Pp3c23_11640	1.67556	7.82e-06	Uncharacterized protein conserved in bacteria (DUF206 (DUF2062)
	Pp3c27_70	1.67477	0.000924334	tRNA dimethylallyltransferase (miaA, TRIT1)
	Pp3c16_18330	1.6732	6.43e-06	IFA-BINDING PROTEIN
	Pp3c22_21200	1.67265	0.0478147	PROTEIN C01G5.9-RELATED
	Pp3c21_9380	1.67188	6.05e-06	glyceraldehyde 3-phosphate dehydrogenase (GAPDH, gapA)
	Pp3c17_9180	1.67119	0.000106078	unknown
	Pp3c6_10501	1.67014	0.00295478	translation initiation factor 5 (EIF5)
	Pp3c13_20260	1.66953	0.000421856	unknown
	Pp3c25_4070	1.66648	0.0101874	Xyloglucan:xyloglucosyl transferase / Xyloglucan endotransglycosylase
	Pp3c20_4170	1.66426	0.000319916	CALCIUM-DEPENDENT PROTEIN KINASE 20
	Pp3c15_9330	1.66395	2.59e-06	ADAPTIN EAR-BINDING COAT-ASSOCIATED PROTEIN 1 NECAP-1
	Pp3c8_24460	1.66347	0.000920327	UDP-glucose 4-epimerase / Uridine diphospho-galactose-4-epimerase // UDP-arabinose 4-epimerase
	Pp3c13_1140	1.66093	0.000415891	unknown
	Pp3c4_11220	1.65929	2.33e-06	DNA-BINDING STOREKEEPER PROTEIN-LIKE PROTEIN-RELATED
	Pp3c25_330	1.65919	5.39e-05	PROTEIN DA1-RELATED 2
	Pp3c3_7860	1.65877	3.56e-05	Laccase / Urishiol oxidase // L-ascorbate oxidase / Ascorbase
	Pp3c25_10220	1.65846	1.45e-05	EF-HAND CALCIUM-BINDING DOMAIN CONTAINING PROTEIN
	Pp3c17_22030	1.65787	2.58e-06	cyclic nucleotide gated channel, other eukaryote (CNGF)
	Pp3c4_20510	1.65685	0.00340355	DEHYDRIN RAB18-RELATED
	Pp3c21_16810	1.65684	3.92e-06	Protein kinase domain (Pkinase) // S-locus glycoprotein domain (S_locus_glycop) // D-mannose binding lectin (B_lectin)
	Pp3c4_22490	1.65682	2.62e-05	allene oxide cyclase (AOC)
	Pp3c14_12710	1.65631	0.00288327	unknown
	Pp3c8_12410	1.65559	0.000258974	PHOSPHOLIPID-TRANSPORTING ATPASE 8-RELATED
	Pp3c23_1740	1.65471	0.000286544	unknown
	Pp3c13_2330	1.65455	6.13e-05	hypothetical protein (K09131)
	Pp3c18_8730	1.65425	0.00133446	Sec7 domain (Sec // Domain of unknown function (DUF198 (DUF1981)
	Pp3c19_9270	1.65405	0.0199736	unknown
	Pp3c1_24930	1.65357	0.000720143	GENOMIC DNA, CHROMOSOME 3, P1 CLONE: MCB17-RELATED
	Pp3c22_19580	1.65283	2.21e-05	Flavonoid 3'-monooxygenase / Flavonoid 3'-hydroxylase
	Pp3c14_12460	1.65054	3.43e-06	MITOGEN-ACTIVATED PROTEIN KINASE // SUBFAMILY NOT NAMED
	Pp3c14_17710	1.6503	1.08e-05	Cucumisin
	Pp3c18_9820	1.64988	1.42e-06	VESICLE-ASSOCIATED PROTEIN 4-2-RELATED
	Pp3c11_12490	1.64926	0.000697466	NITRATE, FROMATE, IRON DEHYDROGENASE // SUBFAMILY NOT NAMED
	Pp3c16_14050	1.64536	0.000176904	unknown
	Pp3c2_10920	1.64466	1.88e-05	uncharacterized protein (K06980)
	Pp3c3_1350	1.64449	0.00997053	Apoptotic ATPase
	Pp3c14_26140	1.64278	2.36e-05	vesicle-associated membrane protein 72 (ATVAMP72)
	Pp3c21_17460	1.6401	0.0164623	GLUCOSE-METHANOL-CHOLINE (GMC) OXIDOREDUCTASE FAMILY PROTEIN
	Pp3c5_24670	1.63965	2.56e-06	Alliin lyase / L-cysteine sulfoxide lyase
	Pp3c23_14990	1.63911	1.23e-05	SYNAPTOTAGMIN-1-RELATED
	Pp3c8_25020	1.63702	0.000369803	Predicted transporter (major facilitator superfamily)
	Pp3c4_16380	1.63663	2.47e-06	RETICULON-LIKE PROTEIN B10-RELATED
	Pp3c9_15130	1.63532	8.77e-06	L-aspartate oxidase (nadB)
	Pp3c17_14370	1.63455	1.56e-06	Non-specific serine/threonine protein kinase / Threonine-specific protein kinase
	Pp3c10_25590	1.6343	1.87e-05	F-BOX ONLY PROTEIN 13
	Pp3c8_21600	1.63388	0.0151345	glyceraldehyde 3-phosphate dehydrogenase (GAPDH, gapA)
	Pp3c9_3650	1.63253	3.91e-05	unknown
	Pp3c16_22750	1.63248	9.91e-07	SAUR family protein (SAUR)
	Pp3c1_22060	1.63166	0.0465872	TOLL-LIKE RECEPTOR // SUBFAMILY NOT NAMED
	Pp3c8_18330	1.62813	0.00125807	Long-chain-fatty-acid--[acyl-carrier-protein] ligase / Acyl-[acyl-carrier-protein] synthetase
	Pp3c24_12060	1.62809	6e-07	DNA helicase MCM8 [EC:3.6.4.12] (MCM8)
	Pp3c12_4000	1.62751	5.44e-06	Micrococcal nuclease / Micrococcal endonuclease
	Pp3c8_21800	1.627	4.89e-06	mitochondrial import inner membrane translocase subunit TIM50 (TIM50)
	Pp3c25_13450	1.62518	0.000430666	Transcription factor EMX1 and related HOX domain proteins
	Pp3c2_21580	1.62431	5.6e-06	OPTIC ATROPHY 3 PROTEIN OPA3 // SUBFAMILY NOT NAMED
	Pp3c15_25570	1.62414	0.0141375	unknown
	Pp3c9_4900	1.62367	0.00229962	unknown
	Pp3c11_9290	1.62333	1.82e-05	solute carrier family 25 (mitochondrial phosphate transporter), member 3 (SLC25A3, PHC, PIC)
	Pp3c2_27000	1.62276	1.53e-05	POLYNUCLEOTIDE KINASE- 3'-PHOSPHATASE // SUBFAMILY NOT NAMED
	Pp3c8_5428	1.62235	0.00364816	unknown
	Pp3c2_21270	1.62227	1.08e-05	C2 domain (C // Phospholipase D Active site motif (PLDc) // Phospholipase D C terminal (PLD_C) // PLD-like domain (PLDc_2)
	Pp3c9_740	1.6217	0.0308635	unknown
	Pp3c25_12650	1.62158	2.19e-05	X-BOX TRANSCRIPTION FACTOR-RELATED // SUBFAMILY NOT NAMED
	Pp3c18_13660	1.62074	3.77e-06	protein transport protein SEC61 subunit beta (SEC61B, SBH2)
	Pp3c6_4560	1.61972	0.045052	Auxin responsive protein (Auxin_inducible)
	Pp3c3_19830	1.61951	0.0084704	unknown
	Pp3c19_5960	1.61939	0.0090512	unknown
	Pp3c6_19270	1.61903	0.00359855	unknown
	Pp3c2_23890	1.61832	3.75e-06	Uncharacterized conserved protein
	Pp3c25_950	1.61746	2.68e-06	Poly(ADP-ribose) polymerase catalytic domain (PARP) // WWE domain (WWE) // RCD1-SRO-TAF4 (RST) plant domain (RST)
	Pp3c18_17810	1.61713	9.57e-07	2-OXOGLUTARATE (2OG) AND FE(II)-DEPENDENT OXYGENASE SUPERFAMILY PROTEIN
	Pp3c16_24050	1.61619	0.000548092	F-box domain (F-box)
	Pp3c1_18430	1.61606	2.24e-06	AP-4 COMPLEX ACCESSORY SUBUNIT TEPSIN
	Pp3c1_23970	1.61562	2.49e-05	RPM1-INTERACTING PROTEIN 4 (RIN FAMILY PROTEIN
	Pp3c9_17450	1.61505	4.3e-06	GEM-LIKE PROTEIN 5
	Pp3c6_24150	1.61418	0.00275753	Cyclophilin type peptidyl-prolyl cis-trans isomerase // U-snRNP-associated cyclophilin type peptidyl-prolyl cis-trans isomerase // Peptidyl-prolyl cis-trans isomerase
	Pp3s52_10	1.6125	0.000474603	C3H4 TYPE ZINC FINGER PROTEIN
	Pp3c22_13770	1.61121	5.45e-06	bZIP transcription factor (bZIP_1)
	Pp3c11_15940	1.61116	1.92e-05	FOLLISTATIN-RELATED
	Pp3c5_3810	1.61086	7.72e-06	unknown
	Pp3c13_17180	1.61054	0.000219242	unknown
	Pp3c1_25820	1.61046	5.32e-06	unknown
	Pp3c20_23580	1.60956	4.83e-05	Mannan endo-1,6-alpha-mannosidase / Exo-1,6-beta-mannanase
	Pp3c2_12150	1.60825	1.73e-05	molecular chaperone DnaK (dnaK)
	Pp3c5_15180	1.60793	5.42e-06	GDPmannose 4,6-dehydratase (gmd, GMDS)
	Pp3c20_15090	1.60788	4.2e-06	Arabidopsis broad-spectrum mildew resistance protein RPW8 (RPW8)
	Pp3c6_24930	1.60775	0.0101897	unknown
	Pp3c3_12270	1.60767	0.00521877	unknown
	Pp3c1_31540	1.60573	0.00221197	Glucose-1-phosphate adenylyltransferase / ADP-glucose synthase
	Pp3c12_21880	1.60545	0.000179603	MAP KINASE-ACTIVATED PROTEIN KINASE 5
	Pp3c13_8200	1.6024	3.93e-06	Dolichol kinase
	Pp3c3_36180	1.60177	7.94e-06	Lectin C-type domain (Lectin_C) // Leucine rich repeat N-terminal domain (LRRNT_ // Leucine rich repeat (LRR_8)
	Pp3c21_860	1.6011	0.000301893	unknown
	Pp3c27_5320	1.60053	3.84e-06	PROTEIN Y39F10A.3-RELATED
	Pp3c4_17670	1.6003	2.78e-06	Histidine decarboxylase / L-histidine carboxy-lyase
	Pp3c18_10070	1.59993	3.2e-06	unknown
	Pp3c13_990	1.59982	9.45e-06	Non-specific serine/threonine protein kinase / Threonine-specific protein kinase
	Pp3c21_18820	1.59805	7.28e-07	heat shock transcription factor, other eukaryote (HSFF)
	Pp3c22_5440	1.59725	7.12e-07	CCT MOTIF FAMILY PROTEIN-RELATED
	Pp3c3_16420	1.59708	4.99e-05	unknown
	Pp3c2_31920	1.59425	8.36e-06	unknown
	Pp3c14_3580	1.59317	2.71e-06	PRA1 FAMILY PROTEIN B1-RELATED
	Pp3c5_23269	1.59289	1.47e-06	unknown
	Pp3c9_24440	1.59228	2.4e-06	diacylglycerol O-acyltransferase 1 (DGAT1)
	Pp3c12_7710	1.59209	9.03e-06	asparaginyl-tRNA synthetase (NARS, asnS)
	Pp3c2_26540	1.59197	3.6e-06	GLYCEROPHOSPHODIESTER PHOSPHODIESTERASE LIKE 6-RELATED
	Pp3c12_23320	1.59099	2.7e-06	COMPLEMENT COMPONENT 1 Q SUBCOMPONENT-BINDING PROTEIN, MITOCHONDRIAL
	Pp3c15_5110	1.59052	0.000483945	unknown
	Pp3c18_430	1.58922	1.28e-05	xyloglucan 6-xylosyltransferase [EC:2.4.2.39] Xyl a1-6 Glc (XXT)
	Pp3c5_25320	1.58911	7.94e-06	VQ motif (VQ)
	Pp3c24_4390	1.58815	0.0089698	17.6 KDA CLASS I HEAT SHOCK PROTEIN 2
	Pp3c11_12280	1.5842	1.11e-06	FI18644P1-RELATED
	Pp3c2_31320	1.5834	0.000667151	unknown
	Pp3c26_12890	1.58224	9.74e-07	RECEPTOR LIKE PROTEIN 4
	Pp3c20_5160	1.58205	2.38e-05	unknown
	Pp3c19_17290	1.58136	0.000107053	Galactose oxidase / Beta-galactose oxidase
	Pp3c12_11900	1.58086	1.72e-06	PROTEIN K12H6.6, ISOFORM B-RELATED
	Pp3c26_1784	1.57981	0.00294187	unknown
	Pp3c9_10640	1.57945	0.00010283	INTERLEUKIN-1 RECEPTOR-ASSOCIATED KINASE 4 PROTEIN-RELATED
	Pp3c8_1430	1.5732	0.00884649	unknown
	Pp3c7_5320	1.57232	0.00345096	GST-CONTAINING FLYWCH ZINC-FINGER PROTEIN
	Pp3c20_17310	1.57109	3.18e-05	F-BOX ONLY PROTEIN 13
	Pp3c4_6340	1.57076	8.73e-06	GB
	Pp3c2_3980	1.57047	5.63e-06	Domain of unknown function (DUF29 (DUF296)
	Pp3c21_2240	1.57032	2.44e-06	MEMBRANE PROTEIN CH1 RELATED
	Pp3c6_3400	1.57022	0.0404648	Fasciclin domain (Fasciclin)
	Pp3c10_9450	1.56904	2.64e-06	Sucrose-phosphate phosphatase / Sucrose-6-phosphate phosphatase
	Pp3c14_1230	1.568	4.34e-06	HEME-BINDING PROTEIN-RELATED
	Pp3c12_19420	1.56795	1.36e-06	dehydrogenase/reductase SDR family member 12 (DHRS12)
	Pp3c24_11850	1.56711	0.00642795	unknown
	Pp3c3_23920	1.5665	2.6e-05	Shikimate dehydrogenase / Shikimate:NADP(+) oxidoreductase
	Pp3c7_11080	1.56613	2.81e-06	SERINE/THREONINE PROTEIN KINASE-RELATED
	Pp3c11_6020	1.56426	1.13e-06	unknown
	Pp3c5_3040	1.56399	0.000322248	EXOSTOSIN HEPARAN SULFATE GLYCOSYLTRANSFERASE -RELATED // SUBFAMILY NOT NAMED
	Pp3c3_15040	1.56336	0.000547268	WRKY DNA -binding domain (WRKY)
	Pp3c3_20960	1.56259	3.2e-06	ALPHA KINASE/ELONGATION FACTOR 2 KINASE // SUBFAMILY NOT NAMED
	Pp3c15_23620	1.56242	8.81e-06	F-BOX ASSOCIATED UBIQUITINATION EFFECTOR FAMILY PROTEIN-RELATED
	Pp3c12_14760	1.56227	2.64e-05	unknown
	Pp3c10_8730	1.56226	5.72e-06	SIROHEME SYNTHASE
	Pp3c18_8320	1.56062	8.68e-06	NITROREDUCTASE FAMILY PROTEIN
	Pp3c1_30570	1.55916	0.0106754	Levansucrase / Sucrose 6-fructosyltransferase
	Pp3c11_13350	1.55755	0.00104241	interleukin-1 receptor-associated kinase 1 (IRAK1)
	Pp3c27_2970	1.55606	3.64e-06	EXPRESSED PROTEIN
	Pp3c21_6800	1.55535	0.000858087	Trans-aconitate 3-methyltransferase
	Pp3c14_21620	1.55497	2.6e-06	Homeobox domain (Homeobox) // Homeobox associated leucine zipper (HALZ)
	Pp3c4_12390	1.55467	0.000660427	Guanylate kinase / Guanosine monophosphate kinase
	Pp3c6_6540	1.55363	0.0005429	Pyruvate, phosphate dikinase / Pyruvate,phosphate dikinase
	Pp3c18_2600	1.55096	0.00059838	PDDEXK-like family of unknown function (PDDEXK_6)
	Pp3c1_19940	1.55082	0.000220319	unknown
	Pp3c7_10960	1.55048	3.73e-06	D-3-phosphoglycerate dehydrogenase (serA, PHGDH)
	Pp3c3_18320	1.54863	0.00167918	INORGANIC PYROPHOSPHATASE-LIKE PROTEIN
	Pp3c8_2850	1.54802	4.32e-05	xyloglucan 6-xylosyltransferase [EC:2.4.2.39] Xyl a1-6 Glc (XXT)
	Pp3c23_13660	1.54789	6.05e-06	Phospholipase A( / Phospholipase A1
	Pp3c11_1350	1.54608	9.79e-05	beta-glucosidase (E3.2.1.21)
	Pp3c1_35930	1.54492	0.00124029	mitochondrial import inner membrane translocase subunit TIM10 (TIM10)
	Pp3c24_6680	1.54402	0.000167745	unknown
	Pp3c6_29520	1.54306	1.88e-05	Methylenetetrahydrofolate dehydrogenase (NADP(+))
	Pp3c3_12290	1.54257	1.91e-05	Poly(ADP-ribose) glycohydrolase
	Pp3c1_6450	1.54249	0.0227234	ASPARTYL PROTEASE-LIKE PROTEIN
	Pp3c14_19430	1.54227	3.12e-06	hypoxia up-regulated 1 (HYOU1)
	Pp3c14_15480	1.54201	0.0402052	KINESIN HEAVY CHAIN
	Pp3c1_21000	1.54163	1.39e-05	PRA1 FAMILY PROTEIN B1-RELATED
	Pp3c14_12830	1.54128	2.45e-05	unknown
	Pp3c9_24070	1.54033	6.41e-06	queuine tRNA-ribosyltransferase subunit QTRTD1 [EC:2.4.2.29] (QTRTD1)
	Pp3c3_20420	1.54012	2.83e-05	phosphatidylinositol phospholipase C, delta (PLCD)
	Pp3c23_18480	1.53927	2.4e-06	unknown
	Pp3c21_11110	1.53914	3.29e-06	OXIDOREDUCTASE, 2OG-FE II OXYGENASE FAMILY PROTEIN // SUBFAMILY NOT NAMED
	Pp3c22_13190	1.5376	1.23e-05	Late embryogenesis abundant protein (LEA_2)
	Pp3c18_17110	1.53709	0.0122834	unknown
	Pp3c18_5090	1.53693	3.09e-05	unknown
	Pp3c15_19211	1.53607	0.0314515	G patch domain-containing protein 2 (GPATCH2)
	Pp3c3_8860	1.53553	3.22e-06	Reductases with broad range of substrate specificities
	Pp3c25_5770	1.53482	4.25e-06	TRANSMEMBRANE EMP24 DOMAIN-CONTAINING PROTEIN P24BETA2
	Pp3c5_11730	1.53476	0.000143349	PROTEIN TIFY 10A-RELATED
	Pp3c14_7600	1.53463	2.71e-06	unknown
	Pp3c21_9720	1.53328	9.34e-06	NAD(P)H dehydrogenase (quinone) (wrbA)
	Pp3c20_9370	1.53288	0.0375321	BETA CATENIN-RELATED ARMADILLO REPEAT-CONTAINING
	Pp3c15_7370	1.53128	0.0160583	centromere protein X (STRA13, CENPX, MHF2)
	Pp3c19_12230	1.5312	2.14e-05	Glucan endo-1,3-beta-D-glucosidase / Laminarinase
	Pp3c15_23760	1.52877	1.41e-05	UDP-arabinopyranose mutase
	Pp3c10_25880	1.52797	0.00511414	unknown
	Pp3c9_7459	1.52463	0.000453393	unknown
	Pp3c12_6500	1.52435	2.71e-06	Transmembrane protein 18 (TMEM18)
	Pp3c6_15280	1.52355	2.11e-05	CYTOCHROME P450 704B1
	Pp3c14_9030	1.52338	3.37e-05	F-BOX ONLY PROTEIN 13
	Pp3c20_2050	1.52266	1.74e-05	L-ASCORBATE PEROXIDASE 2, CYTOSOLIC
	Pp3c13_4370	1.5226	7.8e-06	E3 UBIQUITIN-PROTEIN LIGASE XBAT35-RELATED
	Pp3c21_5150	1.51965	2.64e-05	unknown
	Pp3c17_19520	1.51803	2.74e-05	ATP-dependent DNA helicase (HELLS, DDM1)
	Pp3c1_29810	1.51492	1.05e-06	ORGANIC CATION/CARNITINE TRANSPORTER 7
	Pp3c9_13560	1.51482	3.41e-05	unknown
	Pp3c11_1840	1.51432	1.68e-06	WRKY DNA -binding domain (WRKY)
	Pp3c6_16520	1.51368	0.000355761	unknown
	Pp3c2_9250	1.51336	3e-05	ARMADILLO REPEAT ONLY 3
	Pp3c11_24570	1.5091	1.74e-05	BAR domain (BAR)
	Pp3c5_25700	1.50803	4.47e-06	TRANSMEMBRANE PROTEIN 128
	Pp3c10_20060	1.50793	0.000249113	unknown
	Pp3c4_24610	1.50781	0.0031152	mlo protein (MLO)
	Pp3c25_4480	1.5077	3.56e-06	LEUCINE-RICH RECEPTOR-LIKE PROTEIN KINASE
	Pp3c17_10780	1.5075	0.009244	17.6 KDA CLASS I HEAT SHOCK PROTEIN 1-RELATED
	Pp3c10_19330	1.50746	1.4e-06	1,3-beta-glucan synthase / UDP-glucose-1,3-beta-D-glucan glucosyltransferase
	Pp3c12_17590	1.50601	4.05e-05	mitochondrial import inner membrane translocase subunit TIM22 (TIM22)
	Pp3c9_5910	1.50338	0.016768	LATE EMBRYOGENESIS ABUNDANT PROTEIN (ATECP63)-RELATED
	Pp3c13_11180	1.50235	2.28e-06	PROTEIN KINASE FAMILY PROTEIN
	Pp3c5_8210	1.5022	0.00677903	F17F16.3 PROTEIN
	Pp3c20_2890	1.50217	1.71e-05	unknown
	Pp3c5_23320	1.50202	0.00265957	unknown
	Pp3c19_19400	1.499	0.000419223	Protein of unknown function DUF260 (DUF260)
	Pp3c4_21500	1.49759	7.56e-05	HEAT SHOCK 70 KDA PROTEIN 5
	Pp3c4_18160	1.49704	0.00948954	12-oxophytodienoic acid reductase (OPR)
	Pp3c12_21240	1.49699	5.19e-05	STEROIDOGENIC ACUTE REGULATORY PROTEIN STAR // SUBFAMILY NOT NAMED
	Pp3c2_1780	1.49644	0.00692068	centromere protein S (APITD1, CENPS, MHF1)
	Pp3c4_27940	1.49508	5.81e-06	unknown
	Pp3c25_15450	1.49487	4.3e-05	Flavonoid 3'-monooxygenase / Flavonoid 3'-hydroxylase
	Pp3c14_12270	1.49416	4.4e-05	beta-mannan synthase [EC:2.4.1.32] Man b1-4 Man (CSLA)
	Pp3c26_3570	1.49366	2.21e-05	CYTOCHROME B561/FERRIC REDUCTASE TRANSMEMBRANE WITH DOMON RELATED DOMAIN
	Pp3c5_25010	1.49276	1.25e-06	unknown
	Pp3c4_25760	1.49265	2.21e-05	Domain of unknown function (DUF341 (DUF3411)
	Pp3c11_23650	1.49204	6.33e-06	unknown
	Pp3c23_14820	1.49147	3.58e-06	LIPID PHOSPHATE PHOSPHATASE
	Pp3c20_2600	1.49073	2.61e-05	nucleotide exchange factor SIL1 (SIL1, SLS1)
	Pp3c11_1240	1.49019	1.37e-05	METALLOPROTEASE M41 FTSH // SUBFAMILY NOT NAMED
	Pp3c15_16520	1.48984	0.00066964	unknown
	Pp3c1_31630	1.48966	3.11e-05	ARMADILLO REPEAT ONLY 3
	Pp3c5_12940	1.48904	1.71e-05	39S RIBOSOMAL PROTEIN L11, MITOCHONDRIAL
	Pp3c18_11770	1.48886	1.21e-05	SNF2 , HELICASE AND ZINC-FINGER DOMAIN-CONTAINING PROTEIN-RELATED
	Pp3c3_29970	1.4879	8.88e-06	NAD(P)H dehydrogenase (quinone) (wrbA)
	Pp3c13_12890	1.48787	6e-05	Phosphate-induced protein 1 conserved region (Phi_1)
	Pp3c17_23630	1.48652	2.11e-06	mitochondrial fission 1 protein (FIS1, TTC11, MDV2)
	Pp3c2_34820	1.48571	4.11e-06	VACUOLAR-SORTING RECEPTOR 5-RELATED
	Pp3c2_13880	1.48333	2.36e-06	Copine (Copine) // Zinc finger, C3HC4 type (RING finger) (zf-C3HC4_3)
	Pp3c24_20470	1.48294	9.35e-05	unknown
	Pp3c8_4500	1.48259	2.91e-06	AT HOOK MOTIF DNA-BINDING FAMILY PROTEIN
	Pp3c2_9080	1.48259	0.00364803	Domain of unknown function (DUF351 (DUF3511)
	Pp3c8_15410	1.48242	0.00159449	solute carrier family 15 (peptide/histidine transporter), member 3/4 (SLC15A3_4, PHT)
	Pp3c9_6480	1.48199	4.95e-06	SEC24-RELATED PROTEIN // SUBFAMILY NOT NAMED
	Pp3c3_2290	1.48186	4.48e-06	PROTEIN-TYROSINE PHOSPHATASE
	Pp3c18_60	1.48106	5.3e-06	ribosome biogenesis protein ENP2 (NOL10, ENP2)
	Pp3c1_38860	1.48097	0.00106681	unknown
	Pp3c16_8340	1.4771	0.00263328	insulysin (IDE, ide)
	Pp3c6_17700	1.47709	2.21e-05	DNA-3-methyladenine glycosylase II (alkA)
	Pp3c3_15280	1.47551	4.35e-06	PROTEIN RALF-LIKE 4
	Pp3c27_2180	1.47494	0.00225182	charged multivesicular body protein 5 (CHMP5, VPS60)
	Pp3c20_7710	1.47426	2.49e-05	Protein of unknown function DUF260 (DUF260)
	Pp3c18_5720	1.47357	3.92e-05	NAD(P)-BINDING ROSSMANN-FOLD SUPERFAMILY PROTEIN
	Pp3c26_670	1.47324	9.47e-05	GLYCOSYLTRANSFERASE 14 FAMILY MEMBER
	Pp3c12_18980	1.47308	4.35e-06	peptidyl-prolyl isomerase D [EC:5.2.1.8] (PPID, CYPD)
	Pp3c10_11170	1.47156	2.37e-05	FIVE-SPAN TRANSMEMBRANE PROTEIN M83
	Pp3c17_17780	1.47119	0.000196185	METACASPASE-2
	Pp3c2_7230	1.47075	1.41e-05	EMB
	Pp3c18_12811	1.46988	0.0313878	unknown
	Pp3c1_7390	1.46942	5.97e-06	SNARE associated Golgi protein (SNARE_assoc)
	Pp3c5_2760	1.46749	0.00651649	unknown
	Pp3c9_2020	1.46744	0.00315378	AP2 domain (AP2)
	Pp3c23_15760	1.46683	0.00109776	U-BOX DOMAIN-CONTAINING PROTEIN 12-RELATED
	Pp3c14_10480	1.46637	0.00297068	large subunit ribosomal protein L28e (RP-L28e, RPL28)
	Pp3c20_14590	1.46603	7.55e-05	CTX-RELATED TYPE I TRANSMEMBRANE PROTEIN // SUBFAMILY NOT NAMED
	Pp3c11_23260	1.46599	2.38e-05	ESTERASE/LIPASE/THIOESTERASE FAMILY PROTEIN-RELATED
	Pp3c1_7720	1.46445	5.02e-06	unknown
	Pp3c13_5390	1.46425	2.36e-05	EF-hand domain pair (EF-hand_8)
	Pp3c17_14330	1.46414	0.011735	Non-specific serine/threonine protein kinase / Threonine-specific protein kinase
	Pp3c11_470	1.46375	3.87e-06	CYTOCHROME P450 76C2-RELATED
	Pp3c2_23300	1.46348	2.47e-06	YIP1 INTERACTING FACTOR HOMOLOG YIF1 PROTEIN
	Pp3c17_12000	1.46249	6.16e-06	GLYCOSYLTRANSFERASE 14 FAMILY MEMBER
	Pp3c9_24570	1.46212	1.26e-05	6-phosphofructokinase 1 (pfkA, PFK)
	Pp3c8_11860	1.46153	2.9e-05	ASPARTYL PROTEASE FAMILY PROTEIN
	Pp3c3_6480	1.4614	5.73e-06	VACUOLAR PROTON ATPASES
	Pp3c3_35530	1.46126	5.45e-05	CALMODULIN-BINDING TRANSCRIPTION ACTIVATOR CAMTA
	Pp3c6_15790	1.46028	1.83e-06	Protein kinase domain (Pkinase) // Leucine rich repeat N-terminal domain (LRRNT_2)
	Pp3c5_4660	1.46021	0.00088604	AP2 domain (AP2)
	Pp3c25_13150	1.45921	3.09e-06	C2 domain (C2)
	Pp3c19_6630	1.45895	0.00490387	unknown
	Pp3c11_12240	1.45808	6.99e-05	NUCLEAR TRANSPORT FACTOR 2-LIKE PROTEIN
	Pp3c25_670	1.45797	5.92e-06	COFACTOR-INDEPENDENT PHOSPHOGLYCERATE MUTASE
	Pp3c2_14290	1.45718	2.49e-05	TRANSMEMBRANE PROTEIN DDB_G0292058
	Pp3c27_8370	1.45715	3.1e-06	Glutaminyl-tRNA synthase (glutamine-hydrolyzing) / Glutamyl-tRNA(Gln) amidotransferase
	Pp3c3_16360	1.45661	0.000443123	unknown
	Pp3c1_24320	1.45609	0.01908	unknown
	Pp3c21_6410	1.45549	3.53e-06	PROTEIN ATH-1
	Pp3c21_19130	1.45357	0.0318383	unknown
	Pp3c1_23370	1.45303	4.12e-06	Unspecific monooxygenase / Xenobiotic monooxygenase
	Pp3c3_24030	1.45101	2.07e-06	unknown
	Pp3c11_1790	1.45054	0.0364254	WRKY DNA -binding domain (WRKY)
	Pp3c5_25020	1.45	0.0182241	11-BETA-HYDROXYSTEROID DEHYDROGENASE 1A
	Pp3c11_18120	1.4499	2.47e-06	CALCIUM-TRANSPORTING ATPASE 1, ENDOPLASMIC RETICULUM-TYPE-RELATED
	Pp3c8_7050	1.44909	2.25e-05	SPX DOMAIN-CONTAINING PROTEIN 1-RELATED
	Pp3c7_7210	1.4482	7.8e-05	RING-box protein 1 (RBX1, ROC1)
	Pp3c8_12660	1.44774	0.00923154	Pathogenesis-related protein Bet v I family (Bet_v_1)
	Pp3c3_22119	1.44704	0.00448935	ferredoxin (petF)
	Pp3c13_8460	1.44703	0.00059574	dynein light chain LC8-type (DYNLL)
	Pp3c3_20160	1.44676	4.33e-06	unknown
	Pp3c8_21830	1.44519	5.8e-06	MITOCHONDRIAL PHOSPHATE CARRIER PROTEIN 1, MITOCHONDRIAL
	Pp3c23_15410	1.44478	5.18e-05	DNAJ HEAT SHOCK N-TERMINAL DOMAIN-CONTAINING PROTEIN
	Pp3c15_3590	1.44464	5.77e-06	CALCIUM-DEPENDENT PROTEIN KINASE 16-RELATED
	Pp3c2_32690	1.44462	3.2e-05	GENOMIC DNA, CHROMOSOME 3, P1 CLONE: MJK13
	Pp3c9_17410	1.44323	0.000793103	DNAJ HOMOLOG SUBFAMILY C MEMBER // SUBFAMILY NOT NAMED
	Pp3c5_1770	1.44309	0.0350816	unknown
	Pp3c13_3400	1.44243	0.000182104	SEC1/MUNC18-LIKE (SM) FAMILY PROTEIN
	Pp3c3_11300	1.44178	6.96e-06	OTU domain-containing protein 6 [EC:3.4.19.12] (OTUD6)
	Pp3c25_6070	1.44178	0.0332662	unknown
	Pp3c5_21240	1.44177	3.08e-06	CGI-141-RELATED/LIPASE CONTAINING PROTEIN // SUBFAMILY NOT NAMED
	Pp3c6_27783	1.44143	0.00463769	histone H4 (H4)
	Pp3c9_14060	1.44134	4.47e-06	Protein of unknown function (DUF96 (DUF962)
	Pp3c11_22850	1.44008	0.000473712	GB
	Pp3c6_5450	1.43983	0.00302248	unknown
	Pp3c5_25650	1.43807	0.000139882	unknown
	Pp3c14_15360	1.43574	4.15e-05	LRR RECEPTOR-LIKE SERINE/THREONINE-PROTEIN KINASE MRH1-RELATED
	Pp3c5_23710	1.4352	0.000158279	CGI-141-RELATED/LIPASE CONTAINING PROTEIN // SUBFAMILY NOT NAMED
	Pp3c10_1180	1.4347	1.73e-06	UNCHARACTERIZED DUF292
	Pp3c12_24710	1.43389	0.00930971	actin, other eukaryote (ACTF)
	Pp3c5_12930	1.43371	0.000209502	DNA POLYMERASE I // SUBFAMILY NOT NAMED
	Pp3c3_24000	1.4337	4.35e-05	minor histocompatibility antigen H13 [EC:3.4.23.-] (HM13)
	Pp3c7_4040	1.43271	1.98e-06	Gamma-glutamyl-gamma-aminobutyrate hydrolase / Gamma-glutamyl-GABA hydrolase
	Pp3c3_33210	1.43162	4.7e-06	Non-specific serine/threonine protein kinase / Threonine-specific protein kinase
	Pp3c23_8920	1.43142	1.56e-05	PHOSPHOLIPASE D ALPHA 1-RELATED
	Pp3c2_16410	1.43071	2.93e-05	Helix-loop-helix DNA-binding domain (HLH)
	Pp3c18_2040	1.43035	1.14e-05	CORE-2/I-BRANCHING BETA-1,6-N-ACETYLGLUCOSAMINYLTRANSFERASE FAMILY PROTEIN
	Pp3c20_21540	1.42819	0.00100306	unknown
	Pp3c19_20870	1.42601	4.77e-06	unknown
	Pp3c20_3270	1.42526	3.98e-05	unknown
	Pp3c25_4250	1.42477	0.00105084	AP2 domain (AP2)
	Pp3c25_4050	1.42464	0.0155807	Xyloglucan:xyloglucosyl transferase / Xyloglucan endotransglycosylase
	Pp3c2_15960	1.42414	0.00109481	ZINC FINGER FYVE DOMAIN CONTAINING PROTEIN // SUBFAMILY NOT NAMED
	Pp3c25_7460	1.42389	6.41e-06	CGI-141-RELATED/LIPASE CONTAINING PROTEIN // SUBFAMILY NOT NAMED
	Pp3c6_6770	1.42373	7.19e-05	unknown
	Pp3c24_4410	1.42299	8.96e-06	CALCIUM/CALMODULIN-REGULATED RECEPTOR-LIKE KINASE
	Pp3c11_7740	1.42246	1.27e-05	RAS-RELATED PROTEIN RABJ
	Pp3c8_18470	1.42148	5.76e-05	Serine O-acetyltransferase
	Pp3c11_18380	1.42136	9.87e-06	Regulatory protein MLP and related LIM proteins
	Pp3c5_25080	1.41967	8.14e-06	BOLA-LIKE PROTEIN-RELATED // SUBFAMILY NOT NAMED
	Pp3c19_14040	1.41813	1.35e-06	E3 ubiquitin-protein ligase ATL6/9/15/31/42/55 [EC:6.3.2.19] (ATL6S)
	Pp3c5_19860	1.41746	0.00016537	unknown
	Pp3c11_19210	1.41647	6.89e-06	PHOSPHOMUTASE PMU1-RELATED
	Pp3c12_21080	1.4154	6.68e-05	PROTEASE FAMILY S9B,C DIPEPTIDYL-PEPTIDASE IV-RELATED // SUBFAMILY NOT NAMED
	Pp3c25_540	1.4153	7.52e-06	translocon-associated protein subunit alpha (SSR1)
	Pp3c23_7625	1.4147	0.00155468	unknown
	Pp3c8_17790	1.41469	0.00349181	LATE EMBRYOGENESIS ABUNDANT (LEA) HYDROXYPROLINE-RICH GLYCOPROTEIN FAMILY
	Pp3c23_20750	1.4143	6.59e-06	RNA recognition motif (a.k.a. RRM, RBD, or RNP domain) (RRM_6)
	Pp3c4_25090	1.41416	1.64e-05	Phosphoenolpyruvate carboxykinase (GTP) / Phosphopyruvate carboxylase
	Pp3c23_1911	1.41354	0.00302917	unknown
	Pp3c13_24540	1.41279	6.16e-06	CALCIUM-TRANSPORTING ATPASE 1, CHLOROPLASTIC
	Pp3c13_170	1.41249	2.64e-06	unknown
	Pp3c1_2510	1.41187	2.69e-06	RAB GTPASE ACTIVATOR PROTEIN-RELATED
	Pp3c11_1890	1.41171	8.14e-06	Thioredoxin (Thioredoxin) // Thioredoxin-like (Thioredoxin_7)
	Pp3c1_25920	1.41087	2.98e-05	unknown
	Pp3c1_470	1.41032	0.00519573	unknown
	Pp3c3_5970	1.41031	1.72e-05	SERINE/THREONINE-PROTEIN KINASE // SUBFAMILY NOT NAMED
	Pp3c22_22050	1.40973	6.97e-05	UDP-N-acetylglucosamine 1-carboxyvinyltransferase / UDP-N-acetylglucosamine enoylpyruvyltransferase
	Pp3c22_1320	1.40893	5.59e-05	uncharacterized protein (K07020)
	Pp3c7_15580	1.40893	0.00360962	protein regulator of cytokinesis 1 (PRC1)
	Pp3c13_21410	1.40836	2.66e-05	Citrate (Si)-synthase / Citrate oxaloacetate-lyase ((pro-3S)-CH(2)COO->acetyl-CoA)
	Pp3c14_22690	1.40835	1.12e-05	DNA binding protein S1FA (S1FA)
	Pp3c5_5440	1.40814	0.000540113	protein O-GlcNAc transferase (EOGT)
	Pp3c18_12430	1.4078	0.000156993	GLUCOSE AND RIBITOL DEHYDROGENASE HOMOLOG 1-RELATED
	Pp3c8_24320	1.4068	2.87e-06	unknown
	Pp3c10_3440	1.4065	0.00768682	C2H2-type zinc finger (zf-C2H2_6)
	Pp3c18_20600	1.40541	1.18e-05	dynamin GTPase (DNM)
	Pp3c13_18360	1.40537	2.92e-06	unknown
	Pp3c7_7370	1.40435	9.45e-06	TRANSMEMBRANE PROTEIN 214
	Pp3c6_17300	1.40378	0.000422655	PROTEIN C20ORF24 RAB5-INTERACTING PROTEIN
	Pp3c3_24020	1.40318	0.000206088	minor histocompatibility antigen H13 [EC:3.4.23.-] (HM13)
	Pp3c2_26100	1.40307	1.48e-05	WD40 repeat protein
	Pp3c21_15780	1.40187	8.33e-05	F-BOX ONLY PROTEIN 13
	Pp3c15_17070	1.4013	0.00949183	RNA-directed DNA polymerase / Revertase
	Pp3c27_2597	1.40117	0.00087751	unknown
	Pp3c14_21040	1.40078	0.00201403	unknown
	Pp3c10_23470	1.40067	2.92e-05	NAD(P)H dehydrogenase (quinone) (wrbA)
	Pp3c1_29830	1.40039	7.97e-05	GENOMIC DNA, CHROMOSOME 3, P1 CLONE:MHC9
	Pp3c18_6830	1.40015	0.0206663	unknown
	Pp3c19_5700	1.39925	8.75e-05	calcium binding protein 39 (CAB39, MO25)
	Pp3c18_11190	1.39858	9.4e-06	TRIHELIX TRANSCRIPTION FACTOR GTL1
	Pp3c27_4780	1.39782	0.000123526	solute carrier family 31 (copper transporter), member 1 (SLC31A1, CTR1)
	Pp3c7_1610	1.39755	6.32e-06	unknown
	Pp3c20_4190	1.39481	0.0293795	unknown
	Pp3c26_10800	1.39344	0.00028576	SEC1/MUNC18-LIKE (SM) FAMILY PROTEIN
	Pp3c16_9070	1.39328	4.41e-05	lactosylceramide 4-alpha-galactosyltransferase (A4GALT)
	Pp3c16_20923	1.39323	0.000312396	type II pantothenate kinase (coaW)
	Pp3c19_9840	1.39284	0.00468755	unknown
	Pp3c7_14170	1.39195	0.0014052	PH domain (PH) // Oxysterol-binding protein (Oxysterol_BP)
	Pp3c14_6150	1.39042	1.25e-05	hexokinase (HK)
	Pp3c18_14340	1.38971	1.7e-06	U-BOX DOMAIN-CONTAINING PROTEIN 2-RELATED
	Pp3c6_16980	1.38917	0.0044708	POLYAMINE TRANSPORTER RMV1
	Pp3c21_10030	1.38875	0.00187249	ammonium transporter, Amt family (amt, AMT, MEP)
	Pp3c14_12190	1.38819	6.63e-05	SEC1/MUNC18-LIKE (SM) FAMILY PROTEIN
	Pp3c14_8650	1.388	0.000184595	Domain of unknown function (DUF29 (DUF296)
	Pp3c20_16970	1.38729	2.1e-05	Protein tyrosine kinase (Pkinase_Tyr) // Carbohydrate-binding protein of the ER (Malectin_like)
	Pp3c14_22580	1.38627	0.0044552	unknown
	Pp3c15_5020	1.38538	4.61e-05	CLATHRIN ASSEMBLY PROTEIN // SUBFAMILY NOT NAMED
	Pp3c9_22160	1.38537	0.00014982	PHD-like zinc-binding domain (zf-HC5HC2H) // PHD-finger (PHD_2)
	Pp3c1_20980	1.38479	8.51e-06	F-BOX/LRR-REPEAT PROTEIN 4
	Pp3c11_1630	1.38412	3.63e-06	unknown
	Pp3c8_15610	1.38335	0.00579162	PHOSPHOFRUCTOKINASE // SUBFAMILY NOT NAMED
	Pp3c12_15190	1.38231	1.03e-05	NAC DOMAIN-CONTAINING PROTEIN 12
	Pp3c5_24650	1.38201	0.000107263	unknown
	Pp3c8_13980	1.3817	7.14e-05	aquaporin TIP (TIP)
	Pp3c1_6930	1.38166	8.18e-06	membrane-associated progesterone receptor component (PGRMC1_2)
	Pp3c3_21840	1.38158	1.79e-05	NADH dehydrogenase [ubiquinone] 1 alpha subcomplex assembly factor 1 (NDUFAF1, CIA30)
	Pp3c3_12620	1.38066	0.00547985	unknown
	Pp3c15_10590	1.38031	2.88e-06	unknown
	Pp3c14_7530	1.3799	3.6e-05	structural maintenance of chromosome 1 (SMC1)
	Pp3c9_1240	1.37986	1.06e-05	Cytosol alanyl aminopeptidase / Soluble alanyl aminopeptidase
	Pp3c1_41950	1.37932	0.000420758	serine/threonine-protein phosphatase 2A activator (PPP2R4, PTPA)
	Pp3c2_2400	1.37901	0.0240062	unknown
	Pp3c10_8000	1.37866	0.000162668	calcium/calmodulin-dependent protein kinase kinase (CAMKK)
	Pp3c13_23230	1.37818	0.0121888	unknown
	Pp3c14_25480	1.37572	6.41e-05	HUNTINGTIN ASSOCIATED PROTEIN 1/LATERAL SCLEROSIS-RELATED
	Pp3c8_17290	1.37535	0.0216973	TRANSCRIPTION FACTOR NAI1
	Pp3c2_25930	1.3743	0.00210664	AWPM-19-LIKE FAMILY PROTEIN-RELATED
	Pp3c17_17250	1.3734	0.00168794	unknown
	Pp3c1_19830	1.37294	0.0433724	Mitogen-activated protein kinase kinase kinase / MLTK
	Pp3c8_25400	1.37164	4.54e-06	ARSENITE INDUCUBLE RNA ASSOCIATED PROTEIN AIP-1-RELATED
	Pp3c19_5030	1.36907	4.14e-05	unknown
	Pp3c3_32670	1.36881	5.02e-06	ARMADILLO REPEAT ONLY 3
	Pp3c14_25570	1.36801	2.82e-05	PROTEIN PHOSPHATASE 2C 33-RELATED
	Pp3c3_27720	1.36739	0.000113168	GLUCAN ENDO-1,3-BETA-GLUCOSIDASE 5
	Pp3c2_38150	1.36702	2.13e-05	F-box domain (F-box)
	Pp3c1_26750	1.36664	3.52e-05	HYDROLASE, ALPHA/BETA FOLD FAMILY PROTEIN
	Pp3c15_24780	1.36653	6.29e-06	EXS (ERD1/XPR1/SYG DOMAIN PROTEIN-RELATED
	Pp3c23_240	1.3662	6.91e-06	unknown
	Pp3c16_15880	1.36589	4.25e-06	ferredoxin-nitrite reductase (nirA)
	Pp3c8_8150	1.3658	4.37e-05	unknown
	Pp3c7_23240	1.36533	0.000128355	unknown
	Pp3c1_9560	1.36433	2.56e-05	RING-H2 FINGER PROTEIN ATL3
	Pp3c8_2060	1.36272	5.73e-06	Isopentenyl phosphate kinase
	Pp3c1_41250	1.36118	0.00015411	CELLULOSE SYNTHASE-LIKE PROTEIN D1-RELATED
	Pp3c22_5660	1.35973	0.000673177	CHAPERONE PROTEIN DNAJ-LIKE PROTEIN
	Pp3c26_2450	1.35937	2.13e-05	HEAVY METAL TRANSPORT/DETOXIFICATION DOMAIN-CONTAINING PROTEIN
	Pp3c12_13020	1.35695	2.64e-06	Protein of unknown function DUF260 (DUF260)
	Pp3c9_60	1.35506	4.35e-06	WRC (WRC)
	Pp3c6_15880	1.35492	0.0383892	unknown
	Pp3c17_19110	1.35487	5.05e-05	unknown
	Pp3c3_36320	1.35459	2.27e-06	Uncharacterized conserved protein
	Pp3c1_31960	1.35437	6.17e-06	phosphatidylinositol glycan, class C (PIGC, GPI2)
	Pp3c23_7470	1.35423	0.000414762	Protein of unknown function DUF260 (DUF260)
	Pp3c13_7640	1.35415	1.71e-05	1,2-dihydroxy-3-keto-5-methylthiopentene dioxygenase (mtnD, mtnZ, ADI1)
	Pp3c1_41986	1.35402	1.28e-05	transcription initiation factor TFIID subunit 7 (TAF7)
	Pp3c3_21440	1.35186	3.6e-06	WRKY DNA -binding domain (WRKY)
	Pp3c11_15050	1.35186	8.03e-05	CLATHRIN LIGHT CHAIN
	Pp3c13_15750	1.35108	0.015418	unknown
	Pp3c1_24420	1.34868	0.00014007	F-box domain (F-box)
	Pp3c1_41980	1.34787	0.000107718	DNA-directed RNA polymerases I, II, and III subunit RPABC5 (RPB10, POLR2L)
	Pp3c12_20420	1.34769	1.35e-05	ALPHA KINASE/ELONGATION FACTOR 2 KINASE // SUBFAMILY NOT NAMED
	Pp3c20_9730	1.34728	7.76e-05	apyrase (APY1_2)
	Pp3c5_19100	1.34715	4.35e-05	ABC1 FAMILY PROTEIN
	Pp3c23_12060	1.34583	1.83e-05	unknown
	Pp3c22_8523	1.34549	0.00774212	unknown
	Pp3c11_22000	1.34537	1.98e-05	DNA repair protein RAD51 (RAD51)
	Pp3c2_4670	1.34522	5.8e-06	pre-60S factor REI1 (REI1)
	Pp3c20_16650	1.34519	9.4e-06	unknown
	Pp3c16_6980	1.34335	1.47e-05	F-box domain (F-box)
[truncated: 4,024 more rows]

## Sheet: DEGs OX-4 Bcin vs OX-4 Ctrl
	Gene_id	log2FC	FDR p-Value	Description
	Pp3c26_5720	12.8307	6.06e-07	peroxidase (E1.11.1.7)
	Pp3c26_5750	11.7978	1.07e-11	Peroxidase / Lactoperoxidase
	Pp3c26_5480	11.5141	3.95e-08	peroxidase (E1.11.1.7)
	Pp3c18_12100	11.2813	1.46e-10	Catechol oxidase / Tyrosinase
	Pp3c19_1420	11.229	6.76e-11	THIOREDOXIN
	Pp3c26_5880	10.712	8.73e-07	Peroxidase / Lactoperoxidase
	Pp3c13_13720	10.6947	1.06e-07	unknown
	Pp3c26_5890	10.3989	7.27e-10	Peroxidase / Lactoperoxidase
	Pp3c11_9440	10.3805	2.19e-08	Bestrophin, RFP-TM, chloride channel (Bestrophin)
	Pp3c3_5720	10.2593	0.00689974	calcium-binding protein CML (CML)
	Pp3c5_15880	10.1212	2.37e-09	Protein of unknown function (DUF345 (DUF3455)
	Pp3c9_2920	10.0323	8.83e-11	ZINC FINGER FYVE DOMAIN CONTAINING PROTEIN
	Pp3c10_12040	9.58982	4.98e-11	unknown
	Pp3c4_3770	9.57078	1.81e-07	Cupin domain (Cupin_2)
	Pp3c9_25180	9.50045	1.62e-08	EF-HAND CALCIUM-BINDING DOMAIN CONTAINING PROTEIN // SUBFAMILY NOT NAMED
	Pp3c8_23300	9.27244	2.86e-08	unknown
	Pp3c24_19857	9.27111	6.04e-07	unknown
	Pp3c11_1420	9.24744	4.66e-14	Chitin recognition protein (Chitin_bind_ // Rare lipoprotein A (RlpA)-like double-psi beta-barrel (DPBB_1)
	Pp3c8_23419	9.23434	3.15e-07	unknown
	Pp3c8_12170	9.18081	0.000492019	12-oxophytodienoic acid reductase (OPR)
	Pp3c15_4000	9.14955	4.38e-11	ENOLASE 1, CHLOROPLASTIC
	Pp3c12_7930	9.14083	5.44e-09	Phospholipase A( / Phospholipase A1
	Pp3c8_22421	9.01233	8.84e-08	unknown
	Pp3c4_15890	8.94116	3.71e-08	unknown
	Pp3c8_22969	8.81861	3.8e-07	unknown
	Pp3c12_8070	8.77218	3.78e-05	ANION TRANSPORTER 3, CHLOROPLASTIC-RELATED
	Pp3c21_7680	8.68061	2.49e-09	phenylalanine ammonia-lyase (E4.3.1.24)
	Pp3c19_6229	8.57183	1.44e-07	unknown
	Pp3c1_19610	8.54495	7.84e-06	peroxidase (E1.11.1.7)
	Pp3c20_4357	8.53022	2.08e-07	unknown
	Pp3c26_1130	8.51693	2.59e-12	HEDGEHOG
	Pp3c4_2100	8.44309	1.2e-07	26S PROTESOME SUBUNIT 6
	Pp3c4_16360	8.40365	6.69e-10	unknown
	Pp3c21_7660	8.39806	2.78e-09	chalcone synthase (CHS)
	Pp3c16_25600	8.33452	0.000893574	solute carrier family 20 (sodium-dependent phosphate transporter) (SLC20A, PIT)
	Pp3c22_22330	8.28479	3.23e-09	DNAJ HOMOLOG SUBFAMILY C MEMBER // SUBFAMILY NOT NAMED
	Pp3c22_20780	8.22921	1.49e-13	Carboxylesterase / Procaine esterase
	Pp3c26_5840	8.22142	2.48e-07	Peroxidase / Lactoperoxidase
	Pp3c25_13850	8.15492	2.68e-06	TRANSCRIPTION FACTOR TT8
	Pp3c3_4040	8.1274	1.29e-07	peroxidase (E1.11.1.7)
	Pp3c11_15370	8.02472	1.88e-13	TRANSCRIPTION FACTOR BHLH27-RELATED
	Pp3c11_14240	8.01959	9.45e-12	WRKY DNA -binding domain (WRKY)
	Pp3c2_890	7.94745	1.38e-07	2-OXOGLUTARATE (2OG) AND FE(II)-DEPENDENT OXYGENASE SUPERFAMILY PROTEIN-RELATED
	Pp3c14_3259	7.94463	1.02e-06	unknown
	Pp3c18_21260	7.93722	5.96e-07	(S)-stylopine synthase / (S)-cheilanthifoline oxidase (methylenedioxy-bridge-forming)
	Pp3c18_3720	7.90235	2.59e-12	DNAJ HOMOLOG SUBFAMILY C MEMBER // SUBFAMILY NOT NAMED
	Pp3c12_12240	7.87359	1.69e-06	NADH-ubiquinone oxidoreductase chain 6 (ND6)
	Pp3c17_5150	7.85149	2.36e-10	BETA-1,3-GLUCANASE 1-RELATED
	Pp3c18_21273	7.83954	1.88e-06	unknown
	Pp3c25_13630	7.81677	0.000452612	unknown
	Pp3c2_4230	7.80991	1.14e-10	GULONOLACTONE OXIDASE // SUBFAMILY NOT NAMED
	Pp3c17_10109	7.79919	1.07e-10	unknown
	Pp3c22_8940	7.79662	3.13e-12	unknown
	Pp3c21_7670	7.79305	5.91e-07	phenylalanine ammonia-lyase (E4.3.1.24)
	Pp3c18_8490	7.762	1.05e-08	Helix-loop-helix DNA-binding domain (HLH)
	Pp3c1_28050	7.73746	1.57e-05	Cupin domain (Cupin_2)
	Pp3c23_4090	7.7224	4.4e-06	unknown
	Pp3c8_13540	7.60998	1.72e-06	chitinase (E3.2.1.14)
	Pp3c6_6610	7.55997	8.06e-12	DIRIGENT PROTEIN 16-RELATED
	Pp3c10_20481	7.4696	1.48e-11	unknown
	Pp3c11_26870	7.46289	1.49e-05	unknown
	Pp3c22_12950	7.43007	3.17e-06	GH26960P-RELATED
	Pp3c21_7690	7.38995	1.16e-11	Naringenin-chalcone synthase / Flavonone synthase
	Pp3c2_16120	7.31054	1.26e-08	CHAT domain (CHAT)
	Pp3c21_7640	7.29309	4.34e-09	Phenylalanine ammonia-lyase
	Pp3c24_13110	7.28406	1.89e-08	phenylalanine ammonia-lyase (E4.3.1.24)
	Pp3c2_30660	7.2717	1.7e-05	NADH-ubiquinone oxidoreductase chain 4 (ND4)
	Pp3c11_7340	7.25875	1.06e-05	FLAVONOID 3'-MONOOXYGENASE
	Pp3c13_3260	7.23536	1.4e-05	Auxin responsive protein (Auxin_inducible)
	Pp3c1_19000	7.23456	1.96e-10	unknown
	Pp3c2_21840	7.22055	4.14e-05	ALPHA/BETA-HYDROLASES SUPERFAMILY PROTEIN
	Pp3c6_6560	7.21981	3e-12	DIRIGENT PROTEIN 16-RELATED
	Pp3c10_21810	7.13328	6.91e-09	phenylalanine ammonia-lyase (E4.3.1.24)
	Pp3c10_4480	7.10479	1.37e-10	U-BOX DOMAIN-CONTAINING PROTEIN 12-RELATED
	Pp3c23_18630	7.10378	2.39e-09	unknown
	Pp3c7_26710	7.08784	7.05e-11	GST-CONTAINING FLYWCH ZINC-FINGER PROTEIN
	Pp3c13_20070	7.08288	7.01e-05	Ca2+:H+ antiporter (chaA, CAX)
	Pp3c12_12070	7.07518	8.08e-06	Galactoside 2-alpha-L-fucosyltransferase / Secretor-type beta-galactoside alpha-1->2 fucosyltransferase
	Pp3c24_13090	7.05342	4.2e-11	Naringenin-chalcone synthase / Flavonone synthase
	Pp3c17_10090	7.05122	0.000512277	Protein of unknown function (DUF345 (DUF3455)
	Pp3c16_920	7.03187	8.96e-06	PEPTIDYL-PROLYL CIS-TRANS ISOMERASE // SUBFAMILY NOT NAMED
	Pp3c3_8390	7.02699	1.44e-05	unknown
	Pp3c11_3620	7.02129	2.94e-05	CGI-141-RELATED/LIPASE CONTAINING PROTEIN // SUBFAMILY NOT NAMED
	Pp3c18_5530	6.95358	7.51e-05	ASPARTYL PROTEASE FAMILY PROTEIN-RELATED
	Pp3c16_9280	6.94712	1.51e-05	unknown
	Pp3c25_12520	6.92407	1.18e-11	ammonium transporter, Amt family (amt, AMT, MEP)
	Pp3c13_23840	6.91105	2.91e-12	PEROXIDASE 1-RELATED
	Pp3c2_36410	6.90092	0.000286386	chalcone synthase (CHS)
	Pp3c18_5430	6.8933	4.53e-08	Phenylalanine ammonia-lyase
	Pp3c24_13120	6.80236	1.02e-07	chalcone synthase (CHS)
	Pp3c10_11010	6.79938	3.04e-05	Acylglycerone-phosphate reductase / Palmitoyldihydroxyacetone-phosphate reductase
	Pp3c5_21360	6.79689	5.75e-05	unknown
	Pp3c4_21690	6.78399	9.74e-11	unknown
	Pp3c25_9290	6.76777	2.22e-10	VQ motif (VQ)
	Pp3c19_10460	6.7319	5.95e-08	DNAJ HOMOLOG SUBFAMILY C MEMBER // SUBFAMILY NOT NAMED
	Pp3c11_5120	6.70055	3.55e-05	Linoleate 9S-lipoxygenase / Linoleate 9-lipoxygenase
	Pp3c19_13700	6.68714	6.64e-10	Chalcone and stilbene synthases, C-terminal domain (Chal_sti_synt_C)
	Pp3c11_4360	6.66602	1.18e-11	SUBTILISIN-LIKE PROTEASE
	Pp3c13_24280	6.64732	2.08e-05	Xyloglucan:xyloglucosyl transferase / Xyloglucan endotransglycosylase
	Pp3c24_11820	6.64335	6.37e-05	unknown
	Pp3c2_32410	6.63853	1.59e-10	phenylalanine ammonia-lyase (E4.3.1.24)
	Pp3c2_32330	6.6271	9.49e-07	Phenylalanine ammonia-lyase
	Pp3c5_25540	6.61952	1.83e-10	unknown
	Pp3c24_2640	6.61461	1.06e-12	LIPID PHOSPHATE PHOSPHATASE
	Pp3c2_37410	6.59064	3.63e-05	cytochrome P450, family 1, subfamily A, polypeptide 1 (CYP1A1)
	Pp3c4_4140	6.57786	2.04e-10	GPI-ANCHORED PROTEIN LORELEI-RELATED
	Pp3c3_25190	6.53574	6.76e-05	solute carrier family 32 (vesicular inhibitory amino acid transporter) (SLC32A, VGAT)
	Pp3c23_940	6.52889	1.11e-12	Unsaturated rhamnogalacturonyl hydrolase
	Pp3c24_18010	6.47485	7.22e-10	chalcone synthase (CHS)
	Pp3c12_20040	6.45717	1.56e-12	BLUE COPPER PROTEIN
	Pp3c6_24250	6.43214	9.97e-11	Bestrophin, RFP-TM, chloride channel (Bestrophin)
	Pp3c22_19330	6.42906	5.62e-11	Mannosyl-glycoprotein endo-beta-N-acetylglucosaminidase / Endo-beta-N-acetylglucosaminidase
	Pp3c13_17480	6.42156	0.00916865	Diacylglycerol kinase (ATP) / Diglyceride kinase
	Pp3c18_21090	6.4188	8.79e-07	Defense-related protein containing SCP domain
	Pp3c10_23750	6.41878	1.37e-05	SEC10
	Pp3c2_36350	6.39129	0.0116681	chalcone synthase (CHS)
	Pp3c9_19460	6.36615	8.53e-07	unknown
	Pp3c4_16570	6.35787	1.38e-09	PHOSPHOLIPASE A1-IIALPHA-RELATED
	Pp3c2_1670	6.35642	1.49e-11	F7G19.18 PROTEIN
	Pp3c16_5450	6.34693	0.000111571	ENDOGLUCANASE 7
	Pp3c23_9470	6.32999	2.1e-08	unknown
	Pp3c25_500	6.32786	1.49e-13	pathogenesis-related protein 1 (PR1)
	Pp3c13_2400	6.3232	5.84e-10	CALCIUM-BINDING PROTEIN CML25-RELATED
	Pp3c20_4410	6.32304	4.02e-11	unknown
	Pp3c16_630	6.31396	2.11e-13	Flavonoid 3'-monooxygenase / Flavonoid 3'-hydroxylase
	Pp3c22_17540	6.27535	0.000130082	Phenylalanine ammonia-lyase
	Pp3c20_20040	6.26867	2.02e-13	unknown
	Pp3c7_11638	6.24643	2.51e-06	unknown
	Pp3c16_10920	6.21823	5.82e-12	VQ motif (VQ)
	Pp3c3_21190	6.21474	2.35e-13	XYLOGLUCAN GALACTOSYLTRANSFERASE KATAMARI1
	Pp3c21_20530	6.20914	8.63e-08	Carboxylesterase / Procaine esterase
	Pp3c2_20570	6.20557	1.06e-08	C2 DOMAIN-CONTAINING PROTEIN-RELATED
	Pp3c10_20000	6.20486	7.45e-10	ETHYLENE-RESPONSIVE TRANSCRIPTION FACTOR 15-RELATED
	Pp3c14_10640	6.19886	3.11e-09	Linoleate 9S-lipoxygenase / Linoleate 9-lipoxygenase
	Pp3c2_36540	6.19579	9.74e-11	Naringenin-chalcone synthase / Flavonone synthase
	Pp3c24_18000	6.19454	0.000252709	chalcone synthase (CHS)
	Pp3c21_8460	6.18732	1.07e-06	NADH-ubiquinone oxidoreductase chain 3 (ND3)
	Pp3c2_36440	6.17919	4.37e-09	Naringenin-chalcone synthase / Flavonone synthase
	Pp3c9_14130	6.1772	3.42e-06	CGI-141-RELATED/LIPASE CONTAINING PROTEIN // SUBFAMILY NOT NAMED
	Pp3c27_3700	6.17319	7.55e-11	COBRA-LIKE PROTEIN 7-RELATED
	Pp3c22_2930	6.17227	2.99e-12	TRANSCRIPTION FACTOR EGL1-RELATED
	Pp3c19_9000	6.1571	2.11e-13	Carboxylesterase / Procaine esterase
	Pp3c13_2427	6.14627	1.75e-08	unknown
	Pp3c1_18940	6.11789	7.55e-12	phenylalanine ammonia-lyase (E4.3.1.24)
	Pp3c22_16400	6.10491	7.42e-11	unknown
	Pp3c23_4450	6.0908	6.37e-07	Phenylalanine ammonia-lyase
	Pp3c23_20550	6.05849	1e-06	glutathione S-transferase (GST, gst)
	Pp3c19_13690	6.05436	8.48e-11	phenylalanine ammonia-lyase (E4.3.1.24)
	Pp3c2_30610	6.04291	3.81e-10	phenylalanine ammonia-lyase (E4.3.1.24)
	Pp3c1_30220	6.03166	2.01e-06	unknown
	Pp3c1_18680	6.02858	4.52e-11	Phenylalanine ammonia-lyase
	Pp3c6_6603	6.02337	1.19e-07	unknown
	Pp3c17_21300	6.01183	1.02e-06	Cupin domain (Cupin_2)
	Pp3c15_23690	6.00705	2.25e-06	F-BOX ASSOCIATED UBIQUITINATION EFFECTOR FAMILY PROTEIN-RELATED
	Pp3c11_6460	6.00509	4.15e-08	ALPHA/BETA-HYDROLASES SUPERFAMILY PROTEIN
	Pp3c14_24890	6.00316	2.53e-09	Non-specific serine/threonine protein kinase / Threonine-specific protein kinase
	Pp3c11_1480	5.99556	6.22e-09	EXOSTOSIN FAMILY PROTEIN
	Pp3c17_21250	5.94676	4.2e-07	Cupin domain (Cupin_2)
	Pp3c15_15960	5.93185	6.88e-08	MYB DOMAIN PROTEIN 42
	Pp3c13_9000	5.93153	1.02e-11	phenylalanine ammonia-lyase (E4.3.1.24)
	Pp3c2_21940	5.89699	2.61e-11	unknown
	Pp3c2_32320	5.88099	5.81e-11	chalcone synthase (CHS)
	Pp3c22_15350	5.87035	6.36e-08	4-coumarate--CoA ligase / 4-coumaryl-CoA synthetase
	Pp3c19_13170	5.86579	4.14e-09	4-coumarate--CoA ligase / 4-coumaryl-CoA synthetase
	Pp3c23_18340	5.85834	2.41e-06	VQ motif (VQ)
	Pp3c19_6250	5.85616	3.81e-10	chalcone synthase (CHS)
	Pp3c13_2420	5.85365	1.84e-12	calcium-binding protein CML (CML)
	Pp3c24_11260	5.85321	1.15e-06	Catechol oxidase / Tyrosinase
	Pp3c2_36170	5.83222	7.87e-08	chalcone synthase (CHS)
	Pp3c9_7780	5.81467	5.04e-05	C2 DOMAIN-CONTAINING PROTEIN-RELATED
	Pp3c13_24240	5.81159	2.35e-13	Diamine N-acetyltransferase / Spermidine N(1)-acetyltransferase
	Pp3c1_28020	5.78889	6.94e-06	Cupin domain (Cupin_2)
	Pp3c1_18830	5.76398	1.44e-06	phenylalanine ammonia-lyase (E4.3.1.24)
	Pp3c7_10780	5.75485	3.62e-08	AP2 domain (AP2)
	Pp3c19_9281	5.75339	4.27e-06	unknown
	Pp3c2_36460	5.75045	2.26e-05	Naringenin-chalcone synthase / Flavonone synthase
	Pp3c2_30370	5.74944	6.23e-09	unknown
	Pp3c21_15460	5.74607	7.41e-06	4-coumarate--CoA ligase / 4-coumaryl-CoA synthetase
	Pp3c3_25770	5.71898	2.71e-05	unknown
	Pp3c14_24040	5.6864	4.76e-05	bHLHZip transcription factor BIGMAX
	Pp3c14_24020	5.65509	0.000302325	TRANSCRIPTION FACTOR BHLH49
	Pp3c4_2960	5.65366	1.24e-06	Very-long-chain 3-oxoacyl-CoA synthase / Very-long-chain beta-ketoacyl-CoA synthase
	Pp3c10_21861	5.65337	1.15e-06	unknown
	Pp3c21_19160	5.64806	0.00352723	Leucine Rich Repeat (LRR_ // Leucine rich repeat N-terminal domain (LRRNT_2)
	Pp3c25_1190	5.64497	1.96e-12	unknown
	Pp3c19_6240	5.62733	1.92e-09	chalcone synthase (CHS)
	Pp3c19_6330	5.61628	6.45e-12	chalcone synthase (CHS)
	Pp3c11_850	5.61231	5.01e-09	NADH-ubiquinone oxidoreductase chain 1 (ND1)
	Pp3c13_7180	5.60232	5.57e-09	unknown
	Pp3c22_20830	5.59835	3.8e-10	Carboxylesterase / Procaine esterase
	Pp3c17_6080	5.57952	1.5e-11	glutathione S-transferase (GST, gst)
	Pp3c3_6500	5.53205	0.00118322	Meiotically up-regulated gene family (MU117)
	Pp3c15_23158	5.47019	2.39e-05	unknown
	Pp3c4_15920	5.46738	8.88e-06	NECAP-LIKE PROTEIN CG9132
	Pp3c10_4870	5.46733	1.72e-12	Protein of unknown function (DUF345 (DUF3455)
	Pp3c9_10560	5.46277	0.000122487	chromate transporter (chrA)
	Pp3c3_32190	5.4571	2.38e-10	PYRUVATE KINASE-RELATED
	Pp3c7_6024	5.43043	4.64e-08	unknown
	Pp3c27_6860	5.42289	8.76e-06	unknown
	Pp3c17_12450	5.40918	2.35e-13	unknown
	Pp3c7_27389	5.40095	1.44e-06	unknown
	Pp3c13_5070	5.38603	2.38e-05	MYB-LIKE DNA-BINDING PROTEIN MYB
	Pp3c15_5390	5.38492	1.37e-05	unknown
	Pp3c3_3780	5.37425	6.41e-07	GENOMIC DNA, CHROMOSOME 3, P1 CLONE: MLD14
	Pp3c2_27500	5.37177	3.73e-12	unknown
	Pp3c8_4130	5.36816	2.35e-13	PROTEIN PLANT CADMIUM RESISTANCE 2-RELATED
	Pp3c11_25868	5.35069	8.43e-09	unknown
	Pp3c6_4000	5.32438	4.03e-12	AUXIN-INDUCED IN ROOT CULTURES PROTEIN 12
	Pp3c23_1630	5.29923	2.99e-10	DYNAMIN-RELATED PROTEIN 3A-RELATED
	Pp3c3_8160	5.29824	1.89e-05	unknown
	Pp3c3_23312	5.29464	5.18e-06	unknown
	Pp3c2_32150	5.29148	1.45e-05	WRKY DNA -binding domain (WRKY)
	Pp3c18_1530	5.2891	6.44e-12	Alpha-L-fucosidase / Alpha-L-fucoside fucohydrolase
	Pp3c14_1600	5.28001	2.59e-12	COPPER TRANSPORT PROTEIN ATOX1-RELATED
	Pp3c25_2840	5.27436	3.82e-10	EXOSTOSIN FAMILY PROTEIN
	Pp3c1_37760	5.27031	4.44e-10	unknown
	Pp3c7_22740	5.26742	7.24e-13	3-deoxy-7-phosphoheptulonate synthase / Phospho-2-oxo-3-deoxyheptonate aldolase
	Pp3c9_21990	5.25303	4.78e-08	ACYL-MALONYL CONDENSING ENZYME-RELATED // SUBFAMILY NOT NAMED
	Pp3c13_12190	5.25262	5.51e-05	phenylalanine ammonia-lyase (E4.3.1.24)
	Pp3c11_860	5.25101	2.03e-09	unknown
	Pp3c2_32400	5.24242	1.99e-10	chalcone synthase (CHS)
	Pp3c18_17330	5.22202	1.06e-07	syntaxin 1B/2/3 (STX1B_2_3)
	Pp3c2_29800	5.20729	8.3e-13	3-deoxy-7-phosphoheptulonate synthase / Phospho-2-oxo-3-deoxyheptonate aldolase
	Pp3c15_5370	5.20174	9.66e-12	Catechol oxidase / Tyrosinase
	Pp3c4_28960	5.18964	1.2e-08	unknown
	Pp3c11_23290	5.1716	7.64e-11	ETHYLENE-RESPONSIVE TRANSCRIPTION FACTOR 15-RELATED
	Pp3c17_4110	5.16811	1.23e-08	PHOSPHATIDYLINOSITOL N-ACETYGLUCOSAMINLYTRANSFERASE SUBUNIT P-LIKE PROTEIN
	Pp3c17_10120	5.16752	1.35e-06	Protein of unknown function (DUF345 (DUF3455)
	Pp3c11_11630	5.16238	3.19e-08	unknown
	Pp3c14_1310	5.16025	1.43e-08	Kelch motif (Kelch_ // F-box-like (F-box-like) // Kelch motif (Kelch_6)
	Pp3c8_13570	5.14552	1.86e-06	chitinase (E3.2.1.14)
	Pp3c13_16730	5.13839	5.98e-05	unknown
	Pp3c2_25760	5.13528	1.21e-10	AP2 domain (AP2)
	Pp3c3_19730	5.11149	1.45e-12	unknown
	Pp3c4_28950	5.10977	2.69e-10	unknown
	Pp3c20_200	5.09869	1.07e-07	unknown
	Pp3c20_16410	5.09621	2.27e-12	UDP-glucuronosyl and UDP-glucosyl transferase
	Pp3c16_7080	5.08817	3.54e-13	GB
	Pp3c11_4200	5.0871	1.66e-09	solute carrier family 25 (mitochondrial oxoglutarate transporter), member 11 (SLC25A11, OGC)
	Pp3c20_270	5.07587	1.99e-09	unknown
	Pp3c7_23070	5.07377	1.19e-08	unknown
	Pp3c21_20650	5.06608	1.21e-12	Naringenin-chalcone synthase / Flavonone synthase
	Pp3c17_21180	5.05923	0.000538986	Cupin domain (Cupin_2)
	Pp3c14_22890	5.05471	3.97e-10	NADPH-ferrihemoprotein reductase (POR)
	Pp3c13_20039	5.05197	2.64e-06	Chitin recognition protein (Chitin_bind_ // Rare lipoprotein A (RlpA)-like double-psi beta-barrel (DPBB_1)
	Pp3c7_20200	5.05057	5.15e-10	ETHYLENE-RESPONSIVE TRANSCRIPTION FACTOR 15-RELATED
	Pp3c6_26190	5.04941	5.63e-09	BZIP-LIKE PROTEIN-RELATED
	Pp3c13_8950	5.04659	0.000101876	Galactoside 2-alpha-L-fucosyltransferase / Secretor-type beta-galactoside alpha-1->2 fucosyltransferase
	Pp3c3_18090	5.04345	1.7e-06	Glycogenin glucosyltransferase / Priming glucosyltransferase
	Pp3c26_1520	5.04301	9.81e-11	GERMIN-LIKE PROTEIN SUBFAMILY T MEMBER 1-RELATED
	Pp3c18_12450	5.04158	3.31e-05	unknown
	Pp3c5_16200	5.03962	1.06e-09	Caffeate O-methyltransferase
	Pp3c26_5493	5.03667	4.68e-05	unknown
	Pp3c11_240	5.0361	2.82e-08	unknown
	Pp3c7_17190	5.02066	7.59e-06	cinnamoyl-CoA reductase (CCR)
	Pp3c7_20170	4.99195	2.35e-13	EREBP-like factor (EREBP)
	Pp3c12_17290	4.98617	6.76e-05	unknown
	Pp3c1_14940	4.98542	4.71e-05	unknown
	Pp3c4_28970	4.98533	1.6e-09	Cytochrome c-type biogenesis protein CcmF C-terminal (CcmF_C)
	Pp3c26_5740	4.97893	6.11e-05	unknown
	Pp3c5_2280	4.97865	2.35e-10	unknown
	Pp3c12_21739	4.97598	4.16e-07	unknown
	Pp3c11_2990	4.9645	6.94e-13	chalcone synthase (CHS)
	Pp3c24_2840	4.95181	2.11e-13	respiratory burst oxidase (RBOH)
	Pp3c22_10130	4.94595	2.27e-10	3-hydroxyisobutyryl-CoA hydrolase (HIBCH)
	Pp3c20_1510	4.94404	5.55e-10	unknown
	Pp3c1_5469	4.94268	2.62e-05	unknown
	Pp3c9_15620	4.93477	8.73e-08	SUBTILISIN-LIKE PROTEASE
	Pp3c4_2961	4.93361	7.13e-06	unknown
	Pp3c17_21150	4.92436	1.81e-06	Cupin domain (Cupin_2)
	Pp3c3_8120	4.91996	1.06e-05	unknown
	Pp3c21_21010	4.91886	0.000125601	WD repeat-containing protein 68 (WDR68, HAN11)
	Pp3c26_10501	4.91098	2.61e-10	unknown
	Pp3c2_27270	4.9107	2.35e-13	unknown
	Pp3c13_17510	4.90078	5.28e-06	Diacylglycerol kinase (ATP) / Diglyceride kinase
	Pp3c2_23491	4.87983	1.93e-06	RIBOSOMAL PROTEIN L2
	Pp3c21_14670	4.87908	1.29e-06	endophilin-A (SH3GL)
	Pp3c26_1680	4.85754	3.7e-09	GERMIN-LIKE PROTEIN SUBFAMILY T MEMBER 1-RELATED
	Pp3c2_30620	4.84895	7.21e-11	chalcone synthase (CHS)
	Pp3c6_3149	4.84117	2.15e-08	unknown
	Pp3c19_13030	4.83969	4.42e-06	Prephenate dehydratase // Arogenate dehydratase / Carboxycyclohexadienyl dehydratase
	Pp3c14_3390	4.82558	9.17e-13	unknown
	Pp3c7_21260	4.82502	3.34e-13	unknown
	Pp3c19_3000	4.81609	3.48e-06	WRKY DNA -binding domain (WRKY)
	Pp3c12_12250	4.81081	1.76e-09	unknown
	Pp3c5_18830	4.80113	0.000101822	unknown
	Pp3c1_7220	4.78321	5.81e-11	unknown
	Pp3c23_19750	4.77887	7.6e-08	PHOSPHATE TRANSPORTER PHO1
	Pp3c5_22560	4.77662	6.59e-13	DIRIGENT PROTEIN 16-RELATED
	Pp3c1_10460	4.77351	2.1e-06	Pathogenesis-related protein Bet v I family (Bet_v_1)
	Pp3c7_4540	4.75598	1.08e-09	unknown
	Pp3c10_19280	4.73863	4.74e-07	STROMAL INTERACTION MOLECULE HOMOLOG
	Pp3c26_5731	4.73628	0.000179783	unknown
	Pp3c2_24320	4.73334	0.000153387	unknown
	Pp3c25_10190	4.73006	2.13e-12	trans-cinnamate 4-monooxygenase (CYP73A)
	Pp3c5_25420	4.72798	5.27e-11	VQ motif (VQ)
	Pp3c2_36290	4.72544	6.2e-06	chalcone synthase (CHS)
	Pp3c12_6960	4.71978	0.00490774	unknown
	Pp3c21_5650	4.69981	2.75e-06	cytochrome b6 (petB)
	Pp3c3_32210	4.68163	2.38e-13	Flavonoid 3'-monooxygenase / Flavonoid 3'-hydroxylase
	Pp3c13_24590	4.66859	1.88e-13	MADS BOX PROTEIN // SUBFAMILY NOT NAMED
	Pp3c26_3070	4.66514	2.59e-12	PEROXIDASE 40
	Pp3c16_19740	4.66329	3.77e-06	unknown
	Pp3c2_23500	4.64895	4.86e-09	NADH dehydrogenase (ubiquinone) Fe-S protein 2 (NDUFS2)
	Pp3c17_14850	4.64786	4.31e-13	NUCLEOTIDE-DIPHOSPHO-SUGAR TRANSFERASE DOMAIN-CONTAINING PROTEIN-RELATED
	Pp3c12_15510	4.64694	2.15e-08	RELATED TO MULTIFUNCTIONAL CYCLIN-DEPENDENT KINASE-RELATED
	Pp3c4_28980	4.6224	5.02e-08	unknown
	Pp3c20_1506	4.60875	8.01e-10	unknown
	Pp3c3_12080	4.59983	1.32e-07	MYB TRANSCRIPTION FACTOR
	Pp3c26_1670	4.57839	2.27e-06	GERMIN-LIKE PROTEIN SUBFAMILY T MEMBER 1-RELATED
	Pp3c18_1550	4.5559	3.66e-12	Alpha-L-fucosidase / Alpha-L-fucoside fucohydrolase
	Pp3c21_5670	4.53798	1.49e-07	cytochrome b6-f complex subunit 4 (petD)
	Pp3c27_4100	4.51879	3.13e-12	RETINALDEHYDE BINDING PROTEIN-RELATED // SUBFAMILY NOT NAMED
	Pp3c11_19670	4.5174	0.000317667	Histidinol-phosphatase
	Pp3c11_8320	4.50883	2.52e-09	unknown
	Pp3c26_640	4.50805	0.000189913	unknown
	Pp3c3_30550	4.50749	1.14e-10	SULFITE EXPORTER TAUE/SAFE FAMILY PROTEIN
	Pp3c1_23700	4.50467	1.62e-11	Domain of unknown function (DUF440 (DUF4409)
	Pp3c16_13150	4.48325	2.85e-07	unknown
	Pp3c3_19530	4.45521	8.57e-06	Indole-3-acetate O-methyltransferase / IAA carboxylmethyltransferase
	Pp3c6_3190	4.44531	4.56e-10	TRANSCRIPTION FACTOR TT8
	Pp3c3_27000	4.44174	1.66e-12	F21F23.12 PROTEIN
	Pp3c26_2420	4.43809	2.77e-07	Phenylalanine ammonia-lyase
	Pp3c16_1120	4.43557	0.000367595	unknown
	Pp3c12_14478	4.43434	2.67e-07	unknown
	Pp3c11_25660	4.41795	9.02e-07	Helix-loop-helix DNA-binding domain (HLH)
	Pp3c2_28358	4.3982	0.000101038	unknown
	Pp3c12_7050	4.39422	1.94e-08	unknown
	Pp3c5_11050	4.38557	6.76e-09	unknown
	Pp3c11_2950	4.37903	3.46e-08	cinnamoyl-CoA reductase (CCR)
	Pp3c14_12450	4.36483	1.29e-09	unknown
	Pp3c21_10620	4.36441	1.02e-09	PERIOSTIN-RELATED
	Pp3c2_23477	4.3636	2.63e-06	large subunit ribosomal protein L16 (RP-L16, MRPL16, rplP)
	Pp3c14_11550	4.36054	3.59e-08	UDP-arabinose 4-epimerase (UXE, uxe)
	Pp3c16_23390	4.35748	4.48e-11	calcium-binding protein CML (CML)
	Pp3c15_6310	4.35254	1.84e-12	ENOYL-COA HYDRATASE-RELATED // SUBFAMILY NOT NAMED
	Pp3c13_14919	4.34712	0.000473633	unknown
	Pp3c8_5110	4.34685	1.41e-09	WRKY DNA -binding domain (WRKY)
	Pp3c10_15520	4.34611	1.56e-12	Phosphoglycerate kinase
	Pp3c10_17370	4.32724	3.67e-09	Carboxylesterase / Procaine esterase
	Pp3c11_26120	4.31916	1.56e-08	Delta(24)-sterol reductase / Lanosterol Delta(24)-reductase
	Pp3c20_23560	4.30782	0.000399349	CARBOXYMETHYLENEBUTENOLIDASE HOMOLOG
	Pp3c12_14480	4.30221	3.96e-12	Linoleate 13S-lipoxygenase / Lipoxidase
	Pp3c18_13830	4.30123	1.22e-07	E1-E2 ATPase (E1-E2_ATPase) // Cation transporting ATPase, C-terminus (Cation_ATPase_C) // Cation transporter/ATPase, N-terminus (Cation_ATPase_N) // Cation transport ATPase (P-type) (Cation_ATPase)
	Pp3c23_5929	4.29555	5.72e-05	unknown
	Pp3c4_14760	4.27482	2.35e-10	EREBP-like factor (EREBP)
	Pp3c20_16420	4.25498	6.79e-08	SUGAR TRANSPORT PROTEIN 10-RELATED
	Pp3c4_4810	4.25204	8.95e-09	unknown
	Pp3c13_24020	4.24299	9.9e-12	AP2 domain (AP2)
	Pp3c12_19450	4.2406	3.43e-06	EARLY LIGHT-INDUCED PROTEIN 1, CHLOROPLASTIC-RELATED
	Pp3c18_4480	4.23895	4.35e-08	Arogenate dehydratase / Carboxycyclohexadienyl dehydratase
	Pp3c22_22040	4.23724	1.48e-09	ASPARTYL PROTEASE FAMILY PROTEIN-RELATED
	Pp3c4_30420	4.2352	6.41e-10	GTP-BINDING
	Pp3c12_16910	4.23489	8.94e-06	C2 DOMAIN-CONTAINING PROTEIN-RELATED
	Pp3c13_3710	4.23015	4.19e-06	AP2 domain (AP2)
	Pp3c10_6760	4.22804	2.04e-06	PERIPHERAL-TYPE BENZODIAZEPINE RECEPTOR
	Pp3c4_23930	4.20748	0.0005667	AP2 domain (AP2)
	Pp3c17_4880	4.20131	1.37e-10	unknown
	Pp3c27_8560	4.19026	1.16e-07	unknown
	Pp3c12_3110	4.18464	0.00012835	unknown
	Pp3c3_10280	4.17408	3.55e-06	PHOSPHATE TRANSPORTER PHO1 HOMOLOG 2-RELATED
	Pp3c16_23630	4.16859	1.77e-06	unknown
	Pp3c15_19330	4.16146	1.12e-06	unknown
	Pp3c26_5450	4.15252	1.51e-06	Ubiquitin-binding WIYLD domain (WIYLD)
	Pp3c13_3830	4.15042	1.06e-12	SHN SHINE , DNA BINDING / TRANSCRIPTION FACTOR // SUBFAMILY NOT NAMED
	Pp3c11_4150	4.13879	3.65e-07	MITOCHONDRIAL UNCOUPLING PROTEIN 4-RELATED
	Pp3c22_2620	4.13857	2.7e-11	unknown
	Pp3c12_11940	4.1355	4.74e-07	LRR receptor-like serine/threonine-protein kinase FLS2 (FLS2)
	Pp3c23_14870	4.11248	0.000356903	Cupin domain (Cupin_2)
	Pp3c3_14160	4.10526	2.82e-13	PEROXIDASE 1-RELATED
	Pp3c4_17790	4.10186	2.63e-07	unknown
	Pp3c6_2730	4.08622	1.74e-08	Transcription factor HEX, contains HOX and HALZ domains
	Pp3c12_4100	4.06156	0.00013093	solute carrier family 15 (peptide/histidine transporter), member 3/4 (SLC15A3_4, PHT)
	Pp3c21_18700	4.06154	2.9e-13	ORGANIC CATION/CARNITINE TRANSPORTER 4
	Pp3c20_8250	4.05247	0.000167581	unknown
	Pp3c1_3670	4.04402	3.71e-07	Bestrophin, RFP-TM, chloride channel (Bestrophin)
	Pp3c1_16900	4.04191	2.34e-10	ATP citrate synthase / Citric cleavage enzyme
	Pp3c23_10130	4.03768	1.18e-10	NAD(P)H oxidase (H(2)O(2)-forming) / Thyroid oxidase 2
	Pp3c20_15490	4.02778	2.11e-13	MONOCARBOXYLATE TRANSPORTER
	Pp3c1_7730	4.02247	6.43e-07	unknown
	Pp3c17_16320	4.01143	9.83e-08	solute carrier family 15 (peptide/histidine transporter), member 3/4 (SLC15A3_4, PHT)
	Pp3c1_5000	3.99323	4.6e-13	hexokinase (HK)
	Pp3c4_3260	3.96859	9.5e-05	Mannose-1-phosphate guanylyltransferase / GTP-mannose-1-phosphate guanylyltransferase
	Pp3c20_19940	3.96338	6.96e-08	E1-E2 ATPase (E1-E2_ATPase) // Cation transporting ATPase, C-terminus (Cation_ATPase_C) // Cation transporter/ATPase, N-terminus (Cation_ATPase_N) // haloacid dehalogenase-like hydrolase (Hydrolase)
	Pp3c20_20430	3.95729	7.27e-08	Leucine Rich Repeat (LRR_ // Leucine rich repeat N-terminal domain (LRRNT_ // Leucine rich repeats (6 copies) (LRR_ // Leucine rich repeat (LRR_8)
	Pp3c4_31920	3.94895	9.97e-11	EREBP-like factor (EREBP)
	Pp3c19_14510	3.94055	9.81e-05	unknown
	Pp3c11_14178	3.92286	2.6e-06	unknown
	Pp3c15_5060	3.91424	5.21e-10	E3 ubiquitin ligase involved in syntaxin degradation
	Pp3c19_18700	3.91265	1.44e-07	Iron-chelate-transporting ATPase
	Pp3c3_760	3.90858	0.000129193	unknown
	Pp3c18_10790	3.90526	6.17e-06	unknown
	Pp3c16_23620	3.90395	1.49e-06	unknown
	Pp3c3_25750	3.8976	1.54e-09	MEDIATOR OF RNA POLYMERASE II TRANSCRIPTION SUBUNIT 37A-RELATED
	Pp3c8_24500	3.89262	5.7e-07	unknown
	Pp3c13_17633	3.88803	1.06e-07	Diacylglycerol kinase (ATP) / Diglyceride kinase
	Pp3c6_5150	3.88651	3.36e-12	HEAVY METAL TRANSPORT/DETOXIFICATION DOMAIN-CONTAINING PROTEIN
	Pp3c19_4690	3.88362	7.34e-06	syntaxin 1B/2/3 (STX1B_2_3)
	Pp3c1_7800	3.88233	1.06e-12	ETHYLENE-RESPONSIVE TRANSCRIPTION FACTOR 15-RELATED
	Pp3c3_8080	3.88049	2.91e-06	unknown
	Pp3c15_16100	3.87926	1.02e-11	unknown
	Pp3c7_18360	3.87572	9.36e-08	solute carrier family 25 (mitochondrial phosphate transporter), member 3 (SLC25A3, PHC, PIC)
	Pp3c3_27280	3.87236	3.13e-12	GDP-FUCOSE PROTEIN O-FUCOSYLTRANSFERASE 2
	Pp3c2_27350	3.86676	5.48e-12	Polyketide cyclase / dehydrase and lipid transport (Polyketide_cyc2)
	Pp3c20_10640	3.8584	0.00016952	unknown
	Pp3c26_3030	3.85769	2.6e-09	EXOSTOSIN HEPARAN SULFATE GLYCOSYLTRANSFERASE -RELATED // SUBFAMILY NOT NAMED
	Pp3c27_3620	3.8564	1.02e-12	Uncharacterized alpha/beta hydrolase domain (DUF223 (DUF2235)
	Pp3c15_19211	3.85407	0.000336851	G patch domain-containing protein 2 (GPATCH2)
	Pp3c10_7650	3.85155	2.35e-13	Non-specific serine/threonine protein kinase / Threonine-specific protein kinase
	Pp3c7_19850	3.85026	1.67e-08	Pathogenesis-related protein Bet v I family (Bet_v_1)
	Pp3c15_5890	3.84544	2.17e-12	Uncharacterized conserved protein, contains GRAM domain
	Pp3c7_19830	3.84508	1.13e-09	Pathogenesis-related protein Bet v I family (Bet_v_1)
	Pp3c3_32650	3.84184	7.24e-13	ALDO-KETO REDUCTASE 1-RELATED
	Pp3c12_18510	3.83676	1.01e-05	GDP-FUCOSE PROTEIN O-FUCOSYLTRANSFERASE 2
	Pp3c21_11270	3.83458	4.09e-07	WRKY DNA -binding domain (WRKY)
	Pp3c17_14540	3.83415	5.85e-05	VOLTAGE-DEPENDENT CALCIUM CHANNEL SUBUNIT ALPHA-2/DELTA-RELATED
	Pp3c1_12710	3.82662	7.5e-05	unknown
	Pp3c19_21220	3.81985	1.56e-12	OVARIAN CANCER GENE-2 PROTEIN-RELATED // SUBFAMILY NOT NAMED
	Pp3c20_12200	3.79686	4.16e-11	WRKY DNA -binding domain (WRKY)
	Pp3c3_19150	3.77852	1.07e-05	OUTER ENVELOPE PORE PROTEIN 16-1, CHLOROPLASTIC
	Pp3c1_31940	3.77047	2.68e-06	RING-FINGER DOMAIN-CONTAINING PROTEIN
	Pp3c21_2960	3.76791	3.59e-10	PIRIFORMOSPORA INDICA-INSENSITIVE PROTEIN 2
	Pp3c4_24020	3.76217	1.67e-10	CELL WALL ASSEMBLY REGULATOR SMI1
	Pp3c1_5840	3.75612	0.000162731	translation initiation factor 4E (EIF4E)
	Pp3c4_24710	3.7468	4.79e-08	SHN SHINE , DNA BINDING / TRANSCRIPTION FACTOR // SUBFAMILY NOT NAMED
	Pp3c24_1840	3.74126	8.79e-05	PLECKSTRIN HOMOLOGY (PH) AND LIPID-BINDING START DOMAIN-CONTAINING PROTEIN
	Pp3c12_2640	3.73483	5.53e-12	Tetrahydroberberine oxidase / THB oxidase
	Pp3c7_14540	3.73478	5.31e-06	Alpha-D-xyloside xylohydrolase / Alpha-xylosidase // Alpha-glucosidase / Maltase-glucoamylase
	Pp3c4_27720	3.73392	8.28e-11	thiamine pyrophosphokinase (thiN, TPK1, THI80)
	Pp3c3_4891	3.72856	4.09e-05	WDSAM1 PROTEIN
	Pp3c1_13930	3.72484	4.17e-11	MULTI-COPPER OXIDASE // SUBFAMILY NOT NAMED
	Pp3c12_21960	3.72422	5.25e-08	mitochondrial chaperone BCS1 (BCS1)
	Pp3c2_23480	3.72063	4.64e-06	small subunit ribosomal protein S3 (RP-S3, rpsC)
	Pp3c1_35610	3.71918	1.45e-12	mitochondrial chaperone BCS1 (BCS1)
	Pp3c4_21680	3.7154	4.57e-12	trans-cinnamate 4-monooxygenase (CYP73A)
	Pp3c21_200	3.70727	1.97e-09	mitochondrial chaperone BCS1 (BCS1)
	Pp3c2_24500	3.70577	3.66e-10	allene oxide cyclase (AOC)
	Pp3c10_10710	3.70456	2.26e-08	unknown
	Pp3c26_13490	3.7008	1.45e-12	EXPRESSED PROTEIN-RELATED
	Pp3c23_800	3.69759	0.000548992	ZINC FINGER PROTEIN JAGGED-RELATED
	Pp3c11_25880	3.69707	6.77e-09	hydroxymethylglutaryl-CoA lyase (E4.1.3.4, HMGCL, hmgL)
	Pp3c7_13100	3.69634	1.23e-09	C2 DOMAIN-CONTAINING PROTEIN-RELATED
	Pp3c4_20080	3.69577	2.41e-09	trehalose 6-phosphate phosphatase (otsB)
	Pp3c9_10470	3.69417	3.15e-08	unknown
	Pp3c23_16450	3.69155	0.000667768	unknown
	Pp3c4_20430	3.67925	1.25e-06	NAC DOMAIN-CONTAINING PROTEIN 12
	Pp3c10_1100	3.67807	1.72e-09	INVERTASE/PECTIN METHYLESTERASE INHIBITOR FAMILY PROTEIN
	Pp3c1_10860	3.67409	8.3e-13	Mitogen-activated protein kinase kinase kinase / MLTK
	Pp3c3_35160	3.66615	8.53e-07	unknown
	Pp3c8_4960	3.66316	2.27e-08	ATP citrate synthase / Citric cleavage enzyme
	Pp3c9_16970	3.65954	6.66e-13	SYNAPTOTAGMIN
	Pp3c26_10480	3.64882	2.59e-12	SHN SHINE , DNA BINDING / TRANSCRIPTION FACTOR // SUBFAMILY NOT NAMED
	Pp3c6_3040	3.64472	5.88e-06	unknown
	Pp3c4_11030	3.6412	2.73e-12	BLUE COPPER PROTEIN
	Pp3c21_5460	3.63529	4.87e-09	unknown
	Pp3c24_7590	3.63216	4.41e-09	Myb-like DNA-binding domain (Myb_DNA-binding)
	Pp3c17_14330	3.62968	6.42e-09	Non-specific serine/threonine protein kinase / Threonine-specific protein kinase
	Pp3c24_30	3.62787	2.02e-11	E1-E2 ATPase (E1-E2_ATPase) // Cation transporting ATPase, C-terminus (Cation_ATPase_C) // Cation transporter/ATPase, N-terminus (Cation_ATPase_N) // haloacid dehalogenase-like hydrolase (Hydrolase)
	Pp3c7_13080	3.61888	1.37e-12	glutathione S-transferase (GST, gst)
	Pp3c10_17120	3.61648	3.54e-11	Strictosidine synthase / Strictosidine synthetase
	Pp3c19_9970	3.61028	1.13e-12	WD repeat-containing protein 68 (WDR68, HAN11)
	Pp3c10_21640	3.60829	4.24e-09	UNCHARACTERIZED NODULIN-LIKE PROTEIN // SUBFAMILY NOT NAMED
	Pp3c17_3860	3.60744	2.13e-12	CYCLIC DOF FACTOR 4-RELATED
	Pp3c20_18520	3.60636	2.74e-10	unknown
	Pp3c27_1180	3.59397	9.03e-07	unknown
	Pp3c23_5150	3.58797	2.07e-10	Protein of unknown function (DUF164 (DUF1645)
	Pp3c19_6110	3.58407	8.24e-09	unknown
	Pp3c7_25930	3.57565	0.000132042	unknown
	Pp3c21_9770	3.57403	6.59e-13	aquaporin SIP (SIP)
	Pp3c3_890	3.57208	2.64e-07	unknown
	Pp3c26_11700	3.57184	4.09e-10	unknown
	Pp3c5_10780	3.57082	3.71e-06	gluconolactonase (E3.1.1.17, gnl, RGN)
	Pp3c21_17370	3.55926	2.82e-05	Aureusidin synthase
	Pp3c23_11581	3.55481	3.58e-09	LATE EMBRYOGENESIS ABUNDANT (LEA) HYDROXYPROLINE-RICH GLYCOPROTEIN-RELATED
	Pp3c1_750	3.55231	0.000131539	Formyltetrahydrofolate dehydrogenase / 10-formyltetrahydrofolate dehydrogenase
	Pp3c12_18710	3.55119	2.13e-12	unknown
	Pp3c7_26390	3.54666	1.06e-12	unknown
	Pp3c3_31590	3.53559	8.55e-07	glutathione S-transferase (GST, gst)
	Pp3c13_3290	3.51813	9.68e-05	SAUR family protein (SAUR)
	Pp3c13_21340	3.51571	8.48e-08	U5 snRNP-specific protein-like factor and related proteins // Angio-associated migratory cell protein (contains WD40 repeats)
	Pp3c18_5000	3.50941	1.85e-09	Mitogen-activated protein kinase kinase kinase / MLTK
	Pp3c3_26780	3.50005	0.0013188	unknown
	Pp3c12_19430	3.49481	1.03e-09	ATP citrate synthase / Citric cleavage enzyme
	Pp3c1_29330	3.49151	7.1e-11	TWO-COMPONENT SENSOR HISTIDINE KINASE // SUBFAMILY NOT NAMED
	Pp3c11_10350	3.47489	5.55e-12	TRANSCRIPTION FACTOR TT2
	Pp3c19_9020	3.47397	4.15e-11	unknown
	Pp3c11_13030	3.46435	3.41e-12	C2H2-type zinc finger (zf-C2H2_6)
	Pp3c14_20777	3.46384	8.57e-05	unknown
	Pp3c17_15600	3.46113	2.67e-06	unknown
	Pp3c8_16520	3.45208	1.84e-12	unknown
	Pp3c9_7820	3.43943	6.55e-10	Cytochrome P450 CYP4/CYP19/CYP26 subfamilies
	Pp3c15_5450	3.43077	3.96e-06	Catechol oxidase / Tyrosinase
	Pp3c3_17840	3.42935	2.98e-07	trans-cinnamate 4-monooxygenase (CYP73A)
	Pp3c4_22080	3.42703	2.91e-12	LEUCINE-RICH REPEAT PROTEIN KINASE-LIKE PROTEIN
	Pp3c23_11380	3.42659	1.7e-11	3-phosphoshikimate 1-carboxyvinyltransferase / EPSP synthase
	Pp3c14_26000	3.42597	2.63e-08	pre-60S factor REI1 (REI1)
	Pp3c18_17791	3.41595	0.000212325	unknown
	Pp3c5_24760	3.41348	5.82e-08	2,3-bisphosphoglycerate-dependent phosphoglycerate mutase (PGAM, gpmA)
	Pp3c13_14480	3.3934	9.95e-09	acetyl-CoA carboxylase / biotin carboxylase (ACAC)
	Pp3c1_7740	3.39076	1.38e-08	EREBP-like factor (EREBP)
	Pp3c10_8650	3.39011	7.21e-06	hexokinase (HK)
	Pp3c16_6551	3.38606	0.00168086	unknown
	Pp3c11_19330	3.38276	9.45e-09	unknown
	Pp3c21_20950	3.37913	3.66e-12	Alpha-L-fucosidase / Alpha-L-fucoside fucohydrolase
	Pp3c8_16570	3.3699	2.15e-07	PROTEIN F42G9.6, ISOFORM B
	Pp3c25_720	3.36392	9.5e-06	Mitochondrial calcium uniporter (MCU)
	Pp3c20_22429	3.36265	0.00117701	unknown
	Pp3c26_4070	3.36139	1.67e-08	GLUTAREDOXIN DOMAIN-CONTAINING CYSTEINE-RICH PROTEIN CG12206-RELATED
	Pp3c7_180	3.35162	6.66e-10	Domain of unknown function (DUF422 (DUF4228)
	Pp3c1_34890	3.34921	2.91e-06	UBIA PRENYLTRANSFERASE DOMAIN-CONTAINING PROTEIN 1
	Pp3c7_25640	3.34574	8.06e-12	Hydroperoxide dehydratase / Hydroperoxide isomerase
	Pp3c6_22490	3.33596	4.51e-06	LEUCINE-RICH REPEAT-CONTAINING PROTEIN // SUBFAMILY NOT NAMED
	Pp3c8_19790	3.32916	1.12e-05	Sec7 domain (Sec // Domain of unknown function (DUF198 (DUF198 // Guanine nucleotide exchange factor in Golgi transport N-terminal (Sec7_N) // Dimerisation and cyclophilin-binding domain of Mon2 (DCB)
	Pp3c1_19060	3.3164	2.1e-08	Galactose oxidase / Beta-galactose oxidase
	Pp3c1_8080	3.31506	1.55e-07	UDP-glucuronate 4-epimerase / Uridine diphosphoglucuronate epimerase
	Pp3c3_6540	3.30241	0.00037027	mlo protein (MLO)
	Pp3c4_15690	3.30135	8.17e-07	unknown
	Pp3c4_19490	3.301	7.17e-12	PROTEIN PLL-1, ISOFORM A
	Pp3c13_16620	3.29707	2.76e-12	Fumarylacetoacetase / Fumarylacetoacetate hydrolase
	Pp3c27_5460	3.29516	0.00193076	Flavonoid 3',5'-hydroxylase / F3'5'H
	Pp3c20_10830	3.295	3.96e-12	Unsaturated rhamnogalacturonyl hydrolase
	Pp3c2_32860	3.29394	7.93e-11	PROTEIN PHOSPHATASE 2C 5-RELATED
	Pp3c9_7729	3.27123	0.000139387	unknown
	Pp3c1_18949	3.26484	0.000424505	unknown
	Pp3c4_17500	3.26223	1.85e-08	acetyl-CoA carboxylase / biotin carboxylase (ACAC)
	Pp3c3_19750	3.26189	7.82e-09	unknown
	Pp3c14_11320	3.25502	1.56e-07	WRKY TRANSCRIPTION FACTOR 38-RELATED
	Pp3c5_4140	3.25361	2.08e-12	LysM domain (LysM)
	Pp3c6_26080	3.25005	5.8e-11	ETHYLENE-RESPONSIVE TRANSCRIPTION FACTOR 13
	Pp3c16_13440	3.24692	0.00013925	chitinase (E3.2.1.14)
	Pp3c2_9440	3.24567	0.000337503	vesicle transport through interaction with t-SNAREs 1 (VTI1)
	Pp3c13_21319	3.24535	7.16e-05	unknown
	Pp3c12_25330	3.24115	9.27e-10	EREBP-like factor (EREBP)
	Pp3c9_3139	3.24043	1.48e-06	unknown
	Pp3c19_6820	3.2384	3.88e-07	unknown
	Pp3c19_17300	3.23758	2.91e-12	unknown
	Pp3c6_8460	3.23632	1.96e-07	Spherulation-specific family 4 (Spherulin4)
	Pp3c4_27630	3.23268	1.91e-06	unknown
	Pp3c18_2300	3.23244	2.67e-08	AQUAPORIN PIP1-1-RELATED
	Pp3c4_25770	3.22363	8.51e-10	CHALCONE--FLAVONONE ISOMERASE 3-RELATED
	Pp3c10_10860	3.21184	6.83e-12	CYTOCHROME B5 ISOFORM B
	Pp3c15_8180	3.20707	1.11e-11	C2 DOMAIN-CONTAINING PROTEIN-RELATED
	Pp3c7_250	3.20538	2.19e-06	GB
	Pp3c4_1800	3.20537	4.86e-05	EF hand (EF-hand_ // EF-hand domain pair (EF-hand_8)
	Pp3c22_12740	3.19399	5.3e-07	KUP system potassium uptake protein (kup)
	Pp3c5_15640	3.19155	2.7e-11	Acetate--CoA ligase / Acyl-activating enzyme
	Pp3c5_5670	3.18725	5.92e-06	unknown
	Pp3c2_26370	3.17704	7.01e-05	unknown
	Pp3c9_1620	3.17682	1.22e-11	Catechol oxidase / Tyrosinase
	Pp3c1_29130	3.17318	2.38e-07	unknown
	Pp3c2_9530	3.17157	1.09e-05	DNA mismatch repair protein MSH5 (MSH5)
	Pp3c23_11240	3.1701	2.85e-11	alpha,alpha-trehalase (E3.2.1.28, treA, treF)
	Pp3c11_14169	3.16325	0.000511515	unknown
	Pp3c5_24100	3.16051	1.07e-08	unknown
	Pp3c21_21000	3.15879	8.53e-09	Alpha-L-fucosidase / Alpha-L-fucoside fucohydrolase
	Pp3c10_22510	3.15732	6.98e-09	ION CHANNEL POLLUX-RELATED
	Pp3c24_8600	3.15314	1.16e-08	unknown
	Pp3c11_15600	3.15095	4.69e-11	Peroxidase / Lactoperoxidase // Acid phosphatase / Phosphomonoesterase
	Pp3c7_3560	3.14823	2.34e-08	F-BOX ONLY PROTEIN 13
	Pp3c25_12820	3.14186	4.76e-11	AUXIN-INDUCED IN ROOT CULTURES PROTEIN 12
	Pp3c19_6660	3.14061	1.19e-11	unknown
	Pp3c1_28090	3.13424	5.15e-09	unknown
	Pp3c14_22090	3.12877	4.27e-10	unknown
	Pp3c17_6070	3.12366	5.39e-09	small nuclear ribonucleoprotein E (SNRPE, SME)
	Pp3c6_9720	3.11747	0.000114682	unknown
	Pp3c7_15340	3.11132	1.41e-07	unknown
	Pp3c2_2200	3.11004	3.1e-05	MYB-LIKE HTH TRANSCRIPTIONAL REGULATOR-LIKE PROTEIN
	Pp3c21_7310	3.1087	2.81e-09	unknown
	Pp3c15_19310	3.0926	9.85e-11	VQ motif (VQ)
	Pp3c21_16620	3.09198	2.93e-05	XYLOGLUCAN GLYCOSYLTRANSFERASE 12-RELATED
	Pp3c1_17450	3.09009	9.13e-09	GLUTAREDOXIN-C7-RELATED
	Pp3c1_9320	3.08048	2.71e-12	interleukin-1 receptor-associated kinase 4 (IRAK4)
	Pp3c2_12420	3.07998	8.98e-06	GULONOLACTONE OXIDASE // SUBFAMILY NOT NAMED
	Pp3c21_19132	3.07943	0.000238157	unknown
	Pp3c3_3880	3.07852	5.14e-07	CHARGED MULTIVESICULAR BODY PROTEIN 2A
	Pp3c1_8480	3.0749	4.01e-06	unknown
	Pp3c9_3562	3.06713	5.05e-05	unknown
	Pp3c14_3310	3.05214	6.44e-10	ETHYLENE-RESPONSIVE TRANSCRIPTION FACTOR CRF1-RELATED
	Pp3c1_80	3.05115	0.000149745	Leucine Rich Repeat (LRR_ // Leucine rich repeat (LRR_8)
	Pp3c8_22400	3.05022	3.66e-12	VQ motif (VQ)
	Pp3c14_24300	3.04991	2.85e-11	SUGAR KINASE // SUBFAMILY NOT NAMED
	Pp3c1_42920	3.04155	8.38e-10	MYB TRANSCRIPTION FACTOR
	Pp3c17_2028	3.03554	0.000398173	unknown
	Pp3c17_3880	3.0311	1.53e-08	unknown
	Pp3c20_22120	3.02805	1.79e-10	unknown
	Pp3c4_14550	3.02731	1.21e-12	annexin A7/11 (ANXA7_11)
	Pp3c12_6540	3.0264	1.37e-07	calcium-binding protein CML (CML)
	Pp3c3_28970	3.02616	5.49e-10	TRANSCRIPTION FACTOR HEC1
	Pp3c26_4040	3.02488	1.99e-11	CHALCONE--FLAVONONE ISOMERASE 3-RELATED
	Pp3c13_17100	3.02173	4.67e-10	Chorismate mutase / Hydroxyphenylpyruvate synthase
	Pp3c1_32560	3.0186	4.12e-12	unknown
	Pp3c2_20180	3.01552	1.4e-07	C2 domain (C2)
	Pp3c7_19120	3.00628	1.86e-09	unknown
	Pp3c27_6880	3.00331	1.83e-10	ALPHA/BETA-HYDROLASES SUPERFAMILY PROTEIN
	Pp3c10_23730	2.99765	3.85e-10	PROTEIN OBERON 1-RELATED
	Pp3c4_30240	2.99761	8.78e-07	RING-H2 FINGER PROTEIN ATL60
	Pp3c5_1740	2.99727	1.21e-10	unknown
	Pp3c19_6710	2.99258	2.59e-12	unknown
	Pp3c10_5660	2.9924	3.4e-11	LATE EMBRYOGENESIS ABUNDANT (LEA) HYDROXYPROLINE-RICH GLYCOPROTEIN-RELATED
	Pp3c23_11590	2.97555	1e-10	LATE EMBRYOGENESIS ABUNDANT (LEA) HYDROXYPROLINE-RICH GLYCOPROTEIN-RELATED
	Pp3c1_6050	2.97269	2.01e-11	LysM domain (LysM) // Protein tyrosine kinase (Pkinase_Tyr)
	Pp3c10_3170	2.96851	2.73e-12	unknown
	Pp3c24_20230	2.96564	2.1e-06	Alpha-L-rhamnosidase
	Pp3c17_21600	2.96243	9.73e-10	SUBGROUP IIII AMINOTRANSFERASE // SUBFAMILY NOT NAMED
	Pp3c17_9380	2.95732	0.000214702	unknown
	Pp3c6_12660	2.9556	1.97e-11	beta-fructofuranosidase (E3.2.1.26, sacA)
	Pp3c1_39250	2.94894	2.1e-12	magnesium/proton exchanger (MHX)
	Pp3c16_18830	2.93464	1.44e-11	6-phosphofructokinase 1 (pfkA, PFK)
	Pp3c27_8130	2.93165	1.18e-10	pyrimidine and pyridine-specific 5'-nucleotidase (SDT1)
	Pp3c13_7150	2.93088	0.000480724	HOMEOBOX PROTEIN CUP9-RELATED
	Pp3c18_6640	2.92757	1.55e-09	unknown
	Pp3c3_6890	2.9228	1.89e-08	HEAVY METAL TRANSPORT/DETOXIFICATION DOMAIN-CONTAINING PROTEIN
	Pp3c26_8040	2.91683	2.74e-12	unknown
	Pp3c1_18990	2.91198	0.000202186	BETA CATENIN-RELATED ARMADILLO REPEAT-CONTAINING // SUBFAMILY NOT NAMED
	Pp3c1_24320	2.91177	0.000687554	unknown
	Pp3c6_2050	2.90783	1.94e-11	ATP-BINDING CASSETTE TRANSPORTER // SUBFAMILY NOT NAMED
	Pp3c10_25030	2.90119	2.24e-07	INVERTASE/PECTIN METHYLESTERASE INHIBITOR FAMILY PROTEIN
	Pp3c10_21310	2.89824	3.86e-09	AQUAPORIN TRANSPORTER // SUBFAMILY NOT NAMED
	Pp3c17_5130	2.89351	2.32e-10	BETA-1,3-GLUCANASE 1-RELATED
	Pp3c6_6330	2.88884	1.28e-06	ATP-BINDING CASSETTE TRANSPORTER // SUBFAMILY NOT NAMED
	Pp3c10_11730	2.88604	1.57e-08	UDP-glucuronate decarboxylase (UXS1, uxs)
	Pp3c8_3600	2.88482	5.62e-11	Leucine rich repeat N-terminal domain (LRRNT_2)
	Pp3c1_40420	2.88249	1.6e-07	unknown
	Pp3c2_13860	2.88018	2.57e-05	unknown
	Pp3c16_15710	2.87591	1.15e-06	unknown
	Pp3c26_14710	2.87435	5.73e-06	EREBP-like factor (EREBP)
	Pp3c3_22320	2.87411	5.04e-12	Assimilatory sulfite reductase (ferredoxin) / Sulfite reductase (ferredoxin)
	Pp3c20_10050	2.8733	1.91e-12	HYDROLASE, ALPHA/BETA FOLD FAMILY PROTEIN
	Pp3c4_2680	2.87316	7.46e-07	AP2 domain (AP2)
	Pp3c16_13070	2.87121	5.19e-07	Glucose-fructose oxidoreductase
	Pp3c3_24240	2.86325	1.2e-05	NAD-DEPENDENT PROTEIN DEACETYLASE SIRTUIN-7
	Pp3c23_13900	2.85989	5.33e-05	unknown
	Pp3c17_887	2.85807	6.45e-05	unknown
	Pp3c7_430	2.85707	2.11e-06	FASCICLIN-LIKE ARABINOGALACTAN PROTEIN 4
	Pp3c16_13260	2.85696	0.00024187	AP2 domain (AP2)
	Pp3c22_14600	2.85405	0.00154479	unknown
	Pp3c25_1200	2.84979	1.49e-11	solute carrier family 40 (iron-regulated transporter), member 1 (SLC40A1, FPN1)
	Pp3c6_5720	2.84494	0.000290217	2-OXOGLUTARATE (2OG) AND FE(II)-DEPENDENT OXYGENASE SUPERFAMILY PROTEIN-RELATED
	Pp3c5_910	2.84405	0.00947223	unknown
	Pp3c13_21450	2.83947	5.95e-12	ALCOHOL DEHYDROGENASE-LIKE 6
	Pp3c18_17790	2.83946	5.77e-11	unknown
	Pp3c26_13260	2.83777	7.54e-08	EREBP-like factor (EREBP)
	Pp3c17_6050	2.82657	9.88e-06	PEROXIDASE 53-RELATED
	Pp3c10_8570	2.8201	3.35e-11	Galactose oxidase / Beta-galactose oxidase
	Pp3c3_1210	2.81792	9.77e-10	solute carrier family 35, member E1 (SLC35E1)
	Pp3c16_9750	2.81136	2.44e-09	METALLOPROTEASE M41 FTSH // SUBFAMILY NOT NAMED
	Pp3c21_2800	2.80891	3.64e-11	unknown
	Pp3c12_4260	2.80888	2.27e-10	Amphiphysin
	Pp3c27_7650	2.80629	1.81e-11	Predicted membrane protein (DUF230 (DUF2306)
	Pp3c12_20050	2.80591	1.14e-07	trehalose 6-phosphate phosphatase (otsB)
	Pp3c16_9250	2.80534	3.85e-08	Synaptic vesicle protein BAIAP3, involved in vesicle priming/regulation
	Pp3c9_11330	2.80057	3.16e-11	PROTEIN TIFY 10A-RELATED
	Pp3c26_12740	2.79764	4.36e-06	unknown
	Pp3c16_21680	2.79569	0.000810954	TRANSCRIPTION FACTOR TT8
	Pp3c21_16540	2.79536	5.62e-11	AP2 domain (AP2)
	Pp3c21_13190	2.79516	3.26e-10	unknown
	Pp3c4_26880	2.79114	0.000420438	WRKY DNA -binding domain (WRKY)
	Pp3c2_35740	2.79037	1.86e-06	3-deoxy-7-phosphoheptulonate synthase / Phospho-2-oxo-3-deoxyheptonate aldolase
	Pp3c12_21260	2.78902	2.99e-12	GLUCOSYL/GLUCURONOSYL TRANSFERASES
	Pp3c6_11170	2.78888	5.3e-11	unknown
	Pp3c7_22280	2.78872	2.9e-10	Glucose-1-phosphate adenylyltransferase / ADP-glucose synthase
	Pp3c2_17380	2.78627	0.00717699	unknown
	Pp3c5_23450	2.7859	3.81e-08	Ent-kaurene synthase / Ent-kaurene synthetase B
	Pp3c5_3730	2.78224	4.96e-07	allene oxide cyclase (AOC)
	Pp3c1_15390	2.78009	5.54e-12	NADH-CYTOCHROME B5 REDUCTASE // SUBFAMILY NOT NAMED
	Pp3c22_22032	2.77007	1.14e-06	unknown
	Pp3c4_11080	2.76928	2.44e-08	trehalose 6-phosphate phosphatase (otsB)
	Pp3c2_23660	2.7684	4.22e-10	RAV-like factor (RAV)
	Pp3c21_17650	2.76591	0.000330739	PROTEIN SCARECROW
	Pp3c4_9820	2.76424	3.25e-12	BETA-1,3-GLUCANASE 1-RELATED
	Pp3c6_18950	2.76318	0.000401903	CRT-like, chloroquine-resistance transporter-like (CRT-like)
	Pp3c2_18850	2.76285	7.8e-12	unknown
	Pp3c6_520	2.76006	2.05e-11	Xyloglucan:xyloglucosyl transferase / Xyloglucan endotransglycosylase
	Pp3c25_2770	2.75658	1.62e-11	unknown
	Pp3c17_5320	2.75648	8.49e-12	unknown
	Pp3c22_1800	2.75581	1.98e-07	AP2 domain (AP2)
	Pp3c24_10960	2.75457	9.62e-05	unknown
	Pp3c16_5590	2.75241	4.47e-12	UDP-GLYCOSYLTRANSFERASE 90A1-RELATED
	Pp3c12_8440	2.75024	4.57e-11	Cytochrome P450 CYP2 subfamily
	Pp3c19_22060	2.7477	7.54e-08	E1-E2 ATPase (E1-E2_ATPase) // Cation transporting ATPase, C-terminus (Cation_ATPase_C) // Cation transporter/ATPase, N-terminus (Cation_ATPase_N) // Ca2+-ATPase N terminal autoinhibitory domain (CaATP_NAI) // haloacid dehalogenase-like hydrolase (HAD)
	Pp3c18_21960	2.74551	7.21e-11	OVARIAN CANCER GENE-2 PROTEIN-RELATED // SUBFAMILY NOT NAMED
	Pp3c3_13510	2.74418	2.59e-12	EREBP-like factor (EREBP)
	Pp3c23_3650	2.73991	8.71e-12	unknown
	Pp3c11_6920	2.73436	4.5e-12	unknown
	Pp3c6_10250	2.73396	2.01e-07	unknown
	Pp3c22_16360	2.73354	5.21e-05	xyloglucan fucosyltransferase [EC:2.4.1.-] Fuc a1-2 Gal (FUT)
	Pp3c15_23620	2.72789	4.57e-11	F-BOX ASSOCIATED UBIQUITINATION EFFECTOR FAMILY PROTEIN-RELATED
	Pp3c19_6370	2.72428	3.08e-07	AP2 domain (AP2)
	Pp3c24_13070	2.71137	2.96e-07	PHD-finger (PHD) // SAP domain (SAP) // MIZ/SP-RING zinc finger (zf-MIZ)
	Pp3c15_22980	2.71134	9.4e-12	Predicted ATP-dependent protease PIL, contains LON domain
	Pp3c23_20530	2.70761	0.0010496	unknown
	Pp3c15_3560	2.70297	1.47e-11	E3 ubiquitin-protein ligase UBR3 [EC:6.3.2.19] (UBR3)
	Pp3c26_4220	2.70069	7.93e-09	alpha-dioxygenase (DOX1)
	Pp3c2_34520	2.70035	1.74e-07	Cinnamoyl-CoA reductase
	Pp3c22_20810	2.70001	4.36e-09	unknown
	Pp3c1_35940	2.6988	2.27e-10	Chorismate synthase / 5-enolpyruvylshikimate-3-phosphate phospholyase
	Pp3c23_7840	2.69643	6.18e-07	GTPase Rab11/YPT3, small G protein superfamily
	Pp3c10_1200	2.6953	2.91e-10	unknown
	Pp3c24_8610	2.68916	9.41e-07	solute carrier family 35 (adenosine 3'-phospho 5'-phosphosulfate transporter), member B3 (SLC35B3, PAPST2)
	Pp3c17_9200	2.68888	3.93e-09	unknown
	Pp3c2_12340	2.6885	1.41e-05	unknown
	Pp3c11_760	2.68658	8.06e-12	PROTEIN PHOSPHATASE 2C 26-RELATED
	Pp3c5_880	2.6854	1.09e-10	ETHYLENE-RESPONSIVE TRANSCRIPTION FACTOR 15-RELATED
	Pp3c13_20140	2.68355	3.06e-11	UBIQUITIN CARBOXYL-TERMINAL HYDROLASE K02C4.3-RELATED
	Pp3c10_19910	2.68276	7.75e-10	Receptor protein-tyrosine kinase / Receptor protein tyrosine kinase // Non-specific serine/threonine protein kinase / Threonine-specific protein kinase
	Pp3c3_22480	2.68033	8.4e-11	unknown
	Pp3c14_15480	2.68009	0.000326128	KINESIN HEAVY CHAIN
	Pp3c17_16260	2.66944	1.35e-10	Linoleate 9S-lipoxygenase / Linoleate 9-lipoxygenase
	Pp3c1_16910	2.66841	1.83e-10	Aspartate--prephenate aminotransferase / Prephenate transaminase
	Pp3c3_6420	2.66346	9.83e-08	AP2 domain (AP2)
	Pp3c27_1870	2.66181	5.7e-06	GB
	Pp3c18_3130	2.65974	2.1e-11	unknown
	Pp3c15_4030	2.65196	4.75e-08	brassinosteroid-6-oxidase 2 (CYP85A2, BR6OX2)
	Pp3s358_10	2.64793	3.73e-10	F-BOX/LRR-REPEAT PROTEIN 4
	Pp3c6_13990	2.64755	3.92e-09	F-box domain (F-box)
	Pp3c3_9680	2.64746	3.93e-07	PROTEIN LYK5
	Pp3c17_5160	2.64549	5.9e-06	PATHOGENESIS-RELATED THAUMATIN-LIKE PROTEIN-RELATED
	Pp3c24_16410	2.64537	5.06e-11	glyceraldehyde 3-phosphate dehydrogenase (GAPDH, gapA)
	Pp3c5_16470	2.64453	6.18e-12	alpha,alpha-trehalase (E3.2.1.28, treA, treF)
	Pp3c21_18220	2.64131	1.57e-06	SERINE-THREONINE PROTEIN KINASE // SUBFAMILY NOT NAMED
	Pp3c1_41530	2.63995	1.68e-10	MYB-LIKE HTH TRANSCRIPTIONAL REGULATOR-LIKE PROTEIN
	Pp3c14_12090	2.63485	1.15e-07	C2 DOMAIN-CONTAINING PROTEIN-RELATED
	Pp3c2_12680	2.63457	4.96e-11	UBIQUINOL OXIDASE 1A, MITOCHONDRIAL-RELATED
	Pp3c11_1380	2.63426	2.87e-05	unknown
	Pp3c5_3340	2.63089	3.84e-07	Iron-chelate-transporting ATPase
	Pp3c18_11980	2.62913	7.98e-11	unknown
	Pp3c6_1880	2.62207	1.41e-09	ZINC FINGER FYVE DOMAIN CONTAINING PROTEIN // SUBFAMILY NOT NAMED
	Pp3c4_29300	2.62082	0.00010538	LEUCINE-RICH REPEAT RECEPTOR-LIKE PROTEIN CLAVATA2
	Pp3c17_17239	2.61248	0.000326455	unknown
	Pp3c21_20300	2.61184	8.67e-10	unknown
	Pp3c2_30060	2.60473	4.43e-07	unknown
	Pp3c6_24930	2.60129	0.00166018	unknown
	Pp3c22_14960	2.59615	0.000252926	HYDROPHOBIC PROTEIN RCI2 LOW TEMPERATURE AND SALT RESPONSIVE PROTEIN LTI6 -RELATED // SUBFAMILY NOT NAMED
	Pp3c26_3430	2.59452	4.44e-09	ALPHA/BETA-HYDROLASES SUPERFAMILY PROTEIN
	Pp3c10_24760	2.59178	1.13e-08	NAD(P)H oxidase (H(2)O(2)-forming) / Thyroid oxidase 2
	Pp3c1_35228	2.58942	3.3e-08	unknown
	Pp3c22_16800	2.58706	8.49e-12	Protein of unknown function DUF260 (DUF260)
	Pp3c26_4770	2.58228	8.87e-08	unknown
	Pp3c11_17600	2.58125	4.66e-08	C20ORF30 PROTEIN // SUBFAMILY NOT NAMED
	Pp3c1_27830	2.57729	2.23e-07	Heparan-alpha-glucosaminide N-acetyltransferase
	Pp3c13_16440	2.57099	5.24e-09	Armadillo/beta-catenin-like repeat (Arm) // U-box domain (U-box) // Neurochondrin (Neurochondrin)
	Pp3c14_17840	2.56527	5.69e-12	MULTIDRUG RESISTANCE PROTEIN // SUBFAMILY NOT NAMED
	Pp3c20_2330	2.56136	5.31e-11	unknown
	Pp3c11_5710	2.55613	5.62e-11	PROTEIN NRT1/ PTR FAMILY 8.4-RELATED
	Pp3c23_12960	2.55514	1.37e-09	Glyoxylate reductase / NADH-dependent glyoxylate reductase
	Pp3c3_33340	2.55339	2.28e-06	unknown
	Pp3c16_9970	2.55093	2.26e-05	MYB-LIKE DNA-BINDING PROTEIN MYB // SUBFAMILY NOT NAMED
	Pp3c8_24170	2.54987	1.44e-11	unknown
	Pp3c10_8020	2.54914	5.8e-11	TRANSMEMBRANE PROTEIN DDB_G0292058
	Pp3c15_23190	2.53749	3.05e-11	PLATZ TRANSCRIPTION FACTOR DOMAIN-CONTAINING PROTEIN
	Pp3c3_20980	2.53677	1.75e-11	GDP-fucose protein O-fucosyltransferase (O-FucT)
	Pp3c5_18730	2.53493	8.91e-08	Wound-induced protein WI12 (WI12)
	Pp3c16_19040	2.53446	2.68e-06	VQ motif (VQ)
	Pp3c8_19800	2.53318	0.00133462	unknown
	Pp3c8_12680	2.53265	1.41e-10	unsaturated rhamnogalacturonyl hydrolase (yteR, yesR)
	Pp3c2_6500	2.53062	5.32e-10	EXOSTOSIN HEPARAN SULFATE GLYCOSYLTRANSFERASE -RELATED // SUBFAMILY NOT NAMED
	Pp3c5_4160	2.5287	0.000379532	unknown
	Pp3c13_14040	2.52867	8.56e-06	unknown
	Pp3c17_5317	2.52806	0.00187844	unknown
	Pp3c25_10480	2.51943	1.27e-05	unknown
	Pp3c19_20620	2.51694	3.94e-08	Uncharacterized conserved protein, contains YggU domain
	Pp3c6_3133	2.51363	8.51e-10	unknown
	Pp3c11_22230	2.51285	8.34e-05	NUCLEOTIDE KINASE // SUBFAMILY NOT NAMED
	Pp3c16_19220	2.50766	1.5e-11	VQ motif (VQ)
	Pp3c7_6500	2.50676	1.09e-11	ALPHA/BETA-HYDROLASES SUPERFAMILY PROTEIN
	Pp3c8_21080	2.5031	2.91e-10	unknown
	Pp3c7_16840	2.4993	7.69e-11	CALCIUM-BINDING PROTEIN CML18-RELATED
	Pp3c17_7090	2.49555	6.85e-12	Gibberellin 3-beta-dioxygenase / Gibberellin 3-beta-hydroxylase
	Pp3c4_6310	2.49529	2.72e-06	ATP-BINDING CASSETTE TRANSPORTER // SUBFAMILY NOT NAMED
	Pp3c16_80	2.49435	6.13e-08	Laccase / Urishiol oxidase // L-ascorbate oxidase / Ascorbase
	Pp3c18_20140	2.49421	8.05e-09	5'-phosphate synthase pdxT subunit (pdxT, pdx2)
	Pp3c10_20630	2.49383	6.96e-06	WD REPEAT, SAM AND U-BOX DOMAIN-CONTAINING PROTEIN 1
	Pp3c1_22560	2.48952	1.79e-10	Protein kinase domain (Pkinase) // Leucine Rich Repeat (LRR_ // Leucine rich repeat N-terminal domain (LRRNT_ // Leucine rich repeat (LRR_8)
	Pp3c22_17680	2.48758	9.07e-11	GUANYLATE-BINDING FAMILY PROTEIN
	Pp3c4_24640	2.48622	2.85e-07	mlo protein (MLO)
	Pp3c8_10260	2.48376	1.19e-10	PROTEIN VM106R.1
	Pp3c3_23910	2.48322	5.63e-12	Gibberellin A( carboxyl methyltransferase / Gibberellin A( O-methyltransferase
	Pp3c9_1000	2.48147	1.27e-10	PYRUVATE KINASE-RELATED
	Pp3c1_8800	2.47509	0.00109276	unknown
	Pp3c16_12380	2.47497	3.53e-08	Predicted E3 ubiquitin ligase
	Pp3c21_16610	2.47462	5.04e-12	METACASPASE-4-RELATED
	Pp3c5_3280	2.47256	2.22e-10	DNA DAMAGE RESPONSE PROTEIN WSS1
	Pp3c5_14430	2.47088	1.24e-06	GLUCOSE AND RIBITOL DEHYDROGENASE HOMOLOG 1-RELATED
	Pp3c14_17660	2.46619	1.49e-11	unknown
	Pp3c13_16180	2.46591	9.31e-08	shikimate kinase (E2.7.1.71, aroK, aroL)
	Pp3c10_21660	2.4615	9.1e-07	interleukin-1 receptor-associated kinase 1 (IRAK1)
	Pp3c11_14770	2.46081	1.11e-11	glutathione S-transferase (GST, gst)
	Pp3c10_12760	2.45552	9.33e-08	SERINE/THREONINE-PROTEIN KINASE BRI1-LIKE 2
	Pp3c14_3190	2.45118	7.47e-09	unknown
	Pp3c16_13139	2.44541	0.000671119	unknown
	Pp3c18_22120	2.44284	1.47e-07	PECTINESTERASE/PECTINESTERASE INHIBITOR 16-RELATED
	Pp3c3_18870	2.43985	5.64e-09	BETA-1,3 GLUCANASE
	Pp3c21_18859	2.43721	9.81e-05	unknown
	Pp3c15_7730	2.43523	0.00260666	Ras suppressor protein (contains leucine-rich repeats)
	Pp3c25_6260	2.42853	0.000334233	EF-HAND CALCIUM-BINDING DOMAIN CONTAINING PROTEIN // SUBFAMILY NOT NAMED
	Pp3c10_3550	2.42815	3.1e-12	AMINO ACID TRANSPORTER-RELATED
	Pp3c2_37560	2.42528	1.21e-06	MONOOXYGENASE // SUBFAMILY NOT NAMED
	Pp3c4_6640	2.42446	0.00177716	xyloglucan 6-xylosyltransferase [EC:2.4.2.39] Xyl a1-6 Glc (XXT)
	Pp3c4_4240	2.42328	2.14e-05	unknown
	Pp3c5_24670	2.42141	2.79e-11	Alliin lyase / L-cysteine sulfoxide lyase
	Pp3c6_7300	2.42099	5.9e-08	VQ motif (VQ)
	Pp3c12_20160	2.41816	1.51e-10	ATP-BINDING CASSETTE TRANSPORTER SUBFAMILY A ABCA // SUBFAMILY NOT NAMED
	Pp3c16_22550	2.41371	4.77e-07	ammonium transporter, Amt family (amt, AMT, MEP)
	Pp3c6_7260	2.41107	3.58e-10	LP14331P-RELATED
	Pp3c18_20200	2.40912	1.87e-11	(S)-2-hydroxy-acid oxidase (HAO)
	Pp3c20_6780	2.40539	2.07e-10	VESICLE-ASSOCIATED MEMBRANE PROTEIN-LIKE PROTEIN
	Pp3c2_16250	2.39915	3.78e-08	unknown
	Pp3c1_28300	2.39798	5.36e-07	lysine-specific demethylase 8 [EC:1.14.11.27] (KDM8, JMJD5)
	Pp3c13_14780	2.39663	0.000155904	Zinc finger, ZZ type (ZZ) // Peptidase family C78 (Peptidase_C78)
	Pp3c18_15840	2.38374	1.33e-10	CHAPERONE PROTEIN CLPD, CHLOROPLASTIC
	Pp3c17_14860	2.38235	2.16e-11	LIPID-A-DISACCHARIDE SYNTHASE
	Pp3c3_6830	2.38205	1.34e-05	AP2 domain (AP2)
	Pp3c7_20150	2.38037	1.99e-10	Cholesterol oxidase / Cholesterol-O( oxidoreductase
	Pp3c10_20210	2.37963	9.86e-12	EXTENDED SYNAPTOTAGMIN-RELATED // SUBFAMILY NOT NAMED
	Pp3c12_25000	2.37284	2.5e-06	MITOCHONDRIAL DICARBOXYLATE/TRICARBOXYLATE TRANSPORTER DTC
	Pp3c16_2040	2.3728	5.5e-10	calmodulin (CALM)
	Pp3c27_4330	2.37148	0.000148069	unknown
	Pp3c6_4560	2.369	0.000242798	Auxin responsive protein (Auxin_inducible)
	Pp3c1_39210	2.3659	3.64e-09	LEUCINE-RICH REPEAT PROTEIN KINASE-LIKE PROTEIN
	Pp3c19_990	2.36447	4.11e-05	unknown
	Pp3c20_21550	2.35976	4.53e-08	unknown
	Pp3c5_8550	2.35647	4.89e-06	ERO1-like protein alpha (ERO1L)
	Pp3c9_20150	2.35577	5.17e-07	MscS family membrane protein (ynaI, mscMJ, MSL)
	Pp3c16_9260	2.35542	2.01e-05	C2 CALCIUM/LIPID-BINDING PLANT PHOSPHORIBOSYLTRANSFERASE-LIKE PROTEIN
	Pp3c4_17090	2.35473	0.00412662	FAS-ASSOCIATED FACTOR 2
	Pp3c25_11340	2.35269	7.62e-07	HEAVY METAL TRANSPORT/DETOXIFICATION DOMAIN-CONTAINING PROTEIN
	Pp3c23_20910	2.35234	4.47e-11	Quinoprotein glucose dehydrogenase (PQQ, quinone) / Quinoprotein D-glucose dehydrogenase
	Pp3c22_14520	2.34787	8.55e-06	unknown
	Pp3c6_1770	2.34471	4.07e-05	CALCIUM-BINDING PROTEIN CML25-RELATED
	Pp3c26_540	2.34319	0.000129752	ACYL-COENZYME A OXIDASE-LIKE PROTEIN
	Pp3c16_2360	2.34283	0.000686287	PROTEIN R07E3.4
	Pp3c16_880	2.34133	2.76e-11	solute carrier family 23 (nucleobase transporter), member 1/2 (SLC23A1_2, SVCT1_2)
	Pp3c2_6710	2.34102	4.13e-08	CORE-2/I-BRANCHING BETA-1,6-N-ACETYLGLUCOSAMINYLTRANSFERASE FAMILY PROTEIN
	Pp3c18_3780	2.33436	0.000106599	CHAPERONE PROTEIN DNAJ
	Pp3c2_3730	2.33432	3.12e-09	ATP citrate synthase / Citric cleavage enzyme
	Pp3c3_240	2.32942	6.98e-09	ALPHA/BETA HYDROLASE FOLD-CONTAINING PROTEIN // SUBFAMILY NOT NAMED
	Pp3c11_14170	2.3291	1.12e-07	unknown
	Pp3c17_20740	2.32359	6.48e-05	unknown
	Pp3c7_17000	2.32026	2.63e-09	Ca2+-independent phospholipase A2
	Pp3c14_3405	2.31985	2e-08	unknown
	Pp3c16_890	2.31373	9.28e-07	unknown
	Pp3c12_2240	2.30946	6.53e-07	LATE EMBRYOGENESIS ABUNDANT HYDROXYPROLINE-RICH GLYCOPROTEIN-RELATED
	Pp3c22_14940	2.30838	4.55e-08	(E)-4-hydroxy-3-methylbut-2-enyl-diphosphate synthase (ferredoxin) / 4-hydroxy-3-methylbut-2-en-1-yl diphosphate synthase
	Pp3c1_23380	2.30281	1.72e-07	prolyl oligopeptidase [EC:3.4.21.26] (E3.4.21.26, PREP)
	Pp3c7_13830	2.3008	0.000143699	GDP-fucose protein O-fucosyltransferase (O-FucT)
	Pp3c7_1960	2.30012	8.78e-07	PROTEIN TRICHOME BIREFRINGENCE-LIKE 6
	Pp3c17_22040	2.29822	9.9e-12	MULTIDRUG RESISTANCE PROTEIN // SUBFAMILY NOT NAMED
	Pp3c15_11920	2.29426	2.88e-11	BZIP TRANSCRIPTION FACTOR
	Pp3c9_19210	2.28911	2.55e-11	[Histone H3]-lysine-36 demethylase / JmjC domain-containing histone demethylase 1A
	Pp3c1_36320	2.28827	0.00245347	unknown
	Pp3c10_8950	2.28718	9.66e-05	CARBOXYMETHYLENEBUTENOLIDASE HOMOLOG
	Pp3c7_18900	2.28593	3.79e-05	nucleolar protein 58 (NOP58)
	Pp3c1_28460	2.27855	0.000101999	Galactose oxidase / Beta-galactose oxidase
	Pp3c2_10100	2.27813	3.51e-05	BOMB/KIRA PROTEINS // SUBFAMILY NOT NAMED
	Pp3c20_21960	2.27781	0.000310062	Bilirubin oxidase
	Pp3c7_4980	2.27041	0.0013678	unknown
	Pp3c17_5790	2.26773	1.06e-09	glutathione S-transferase (GST, gst)
	Pp3c1_36360	2.26614	7.22e-11	unknown
	Pp3c16_9130	2.26331	0.000312282	unknown
	Pp3c19_17320	2.26196	9.27e-09	unknown
	Pp3c21_16590	2.259	1.76e-10	Beta-carotene 3-hydroxylase / Beta-carotene 3,3'-monooxygenase
	Pp3c24_12720	2.25636	0.000299301	unknown
	Pp3c2_19280	2.25575	4.57e-11	PEROXIREDOXIN
	Pp3c22_22960	2.25301	1.22e-07	unknown
	Pp3c12_7720	2.25156	4.67e-08	Anaphase-promoting complex (APC), subunit 11
	Pp3c27_6870	2.25105	1.53e-10	unknown
	Pp3c23_12620	2.25032	0.000545347	MFS transporter, OPA family, solute carrier family 37 (glycerol-3-phosphate transporter), member 1/2 (SLC37A1_2)
	Pp3c1_31210	2.24729	0.000147812	PEROXISOMAL MEMBRANE (MPV17/PMP2 FAMILY PROTEIN
	Pp3c1_11290	2.24272	0.00436313	unknown
	Pp3c1_18380	2.23745	3.45e-06	GALACTURONOSYLTRANSFERASE-LIKE 8-RELATED
	Pp3c20_16230	2.23704	2.12e-10	unknown
	Pp3c11_11400	2.23699	0.0159775	Prostaglandin-E( 9-reductase / Prostaglandin-E2 9-reductase
	Pp3c2_27000	2.23209	3.51e-07	POLYNUCLEOTIDE KINASE- 3'-PHOSPHATASE // SUBFAMILY NOT NAMED
	Pp3c15_20900	2.23024	2.27e-07	unknown
	Pp3c5_19530	2.22952	6.59e-10	GLUCOSYL/GLUCURONOSYL TRANSFERASES
	Pp3c21_11360	2.22651	2.1e-11	L-lactate dehydrogenase / L-lactic dehydrogenase
	Pp3c11_11320	2.22513	9.07e-11	acetyl-CoA synthetase (ACSS, acs)
	Pp3c20_1460	2.2241	1.31e-10	VQ motif (VQ)
	Pp3c26_12810	2.2225	1.42e-10	1,4-lactonase / Gamma-lactonase
	Pp3c5_9550	2.22152	1.13e-10	myosin heavy chain (MYH)
	Pp3c9_2900	2.22021	2.22e-10	CRAL/TRIO, N-terminal domain (CRAL_TRIO_N) // Divergent CRAL/TRIO domain (CRAL_TRIO_2)
	Pp3c4_5170	2.21419	5.8e-11	ABC TRANSPORTER B FAMILY MEMBER 11-RELATED
	Pp3c17_4139	2.21067	5.18e-05	unknown
	Pp3c21_7930	2.20684	2.86e-06	S-ADENOSYL-L-METHIONINE-DEPENDENT METHYLTRANSFERASE DOMAIN-CONTAINING PROTEIN
	Pp3c1_18010	2.20675	7.27e-09	STRIGOLACTONE ESTERASE D14 HOMOLOG-RELATED
	Pp3c3_740	2.20024	2.33e-07	MFS transporter, FHS family, L-fucose permease (fucP)
	Pp3c2_1951	2.19989	5.8e-11	F-box domain (F-box)
	Pp3c20_9341	2.19804	3.51e-09	unknown
	Pp3c6_130	2.19655	1.18e-11	chitinase (E3.2.1.14)
	Pp3c7_1569	2.19556	0.00266897	unknown
	Pp3c17_16710	2.19013	6.63e-08	unknown
	Pp3c26_30	2.19	4.31e-05	unknown
	Pp3c1_40050	2.18953	7.33e-07	Uncharacterized conserved protein
	Pp3c2_17640	2.18849	1.06e-09	Non-specific serine/threonine protein kinase / Threonine-specific protein kinase
	Pp3c18_19000	2.18795	4.72e-10	unknown
	Pp3c13_20650	2.18545	4.48e-11	NAC DOMAIN-CONTAINING PROTEIN 12
	Pp3c3_15679	2.18463	1.87e-05	unknown
	Pp3c18_20531	2.18457	1.97e-09	DYNAMIN-RELATED PROTEIN 1C
	Pp3c5_24940	2.18287	2.46e-10	HEAVY METAL TRANSPORT/DETOXIFICATION DOMAIN-CONTAINING PROTEIN
	Pp3c8_17290	2.18167	0.000142899	TRANSCRIPTION FACTOR NAI1
	Pp3c7_2440	2.17974	3.1e-05	Isocitrate lyase / Isocitritase
	Pp3c4_15970	2.1791	3.05e-08	ALPHA-AMYLASE // SUBFAMILY NOT NAMED
	Pp3c13_24150	2.17703	4.2e-10	3-dehydroquinate synthase / Dehydroquinate synthase
	Pp3c25_6760	2.1761	1.2e-10	unknown
	Pp3c1_26930	2.17534	7.17e-10	Ras-related protein Rab-18 (RAB18)
	Pp3c4_6360	2.17521	6.43e-06	unknown
	Pp3c7_220	2.17431	4.69e-11	3-methyl-2-oxobutanoate hydroxymethyltransferase / Ketopantoate hydroxymethyltransferase
	Pp3c5_19200	2.17261	4.57e-06	Leucine Rich Repeat (LRR_ // Leucine rich repeat N-terminal domain (LRRNT_ // Leucine rich repeat (LRR_8)
	Pp3c8_8380	2.16998	6.8e-11	BLUE COPPER PROTEIN
	Pp3c5_14020	2.16801	2.16e-07	2',3'-CYCLIC-NUCLEOTIDE 3'-PHOSPHODIESTERASE
	Pp3c26_8290	2.16548	0.000473513	U-BOX DOMAIN-CONTAINING PROTEIN 12-RELATED
	Pp3c5_14790	2.16503	2.35e-10	HEAVY METAL TRANSPORT/DETOXIFICATION DOMAIN-CONTAINING PROTEIN
	Pp3c14_20840	2.16476	3.82e-08	COILED-COIL-HELIX-COILED-COIL-HELIX DOMAIN CONTAINING 2/NUR77
	Pp3c15_10550	2.16352	1.48e-11	HEAVY METAL TRANSPORT/DETOXIFICATION DOMAIN-CONTAINING PROTEIN
	Pp3c8_19160	2.16293	1.67e-10	unknown
	Pp3c15_6210	2.16139	1.61e-09	METALLOPHOSPHOESTERASE DOMAIN-CONTAINING PROTEIN
	Pp3c1_14250	2.15645	0.0197095	Cupin domain (Cupin_2)
	Pp3c6_270	2.15597	8.57e-11	EXPRESSED PROTEIN-RELATED
	Pp3c4_22420	2.15525	6.14e-11	INVERTASE/PECTIN METHYLESTERASE INHIBITOR FAMILY PROTEIN
	Pp3c7_23750	2.15385	8.97e-08	Ubiquitin/60s ribosomal protein L40 fusion // Ubiquitin-like protein
	Pp3c14_1980	2.15323	7.16e-11	AMINO ACID TRANSPORTER // SUBFAMILY NOT NAMED
	Pp3c15_23740	2.14746	6.04e-11	UDP-arabinopyranose mutase
	Pp3c19_9850	2.14671	5.06e-10	DnaJ homolog subfamily A member 2 (DNAJA2)
	Pp3c20_7980	2.14451	0.00969897	centrosomal protein CEP104 (CEP104)
	Pp3c1_9290	2.14404	3.19e-10	Hs1pro-1 protein C-terminus (Hs1pro-1_C)
	Pp3c5_25180	2.14027	0.000271429	HEAVY METAL TRANSPORT/DETOXIFICATION DOMAIN-CONTAINING PROTEIN
	Pp3c16_13033	2.13783	0.00119943	unknown
	Pp3c5_24090	2.13738	2.27e-05	unknown
	Pp3c4_21860	2.13711	5.17e-08	Domain of unknown function (DUF422 (DUF4228)
	Pp3c19_7390	2.13663	1.36e-09	WRC (WRC)
	Pp3c12_6241	2.13517	0.00103165	unknown
	Pp3c15_5920	2.13413	8.13e-10	unknown
	Pp3c3_31700	2.12819	1.01e-10	TRANSPORTER ARSB-RELATED
	Pp3c1_6760	2.12729	0.00124029	MONO [ADP-RIBOSE] POLYMERASE PARP16
	Pp3c18_18780	2.12715	3.96e-09	C2 DOMAIN-CONTAINING PROTEIN-RELATED
	Pp3c18_8480	2.12221	6.26e-08	unknown
	Pp3c12_2120	2.12052	2.9e-10	Bacterial leucyl aminopeptidase / Aeromonas proteolytica aminopeptidase
	Pp3c10_17630	2.12008	4.82e-11	SCARECROW-LIKE PROTEIN 9
	Pp3c15_14930	2.11969	4.17e-11	DIRIGENT PROTEIN 16-RELATED
	Pp3c6_6545	2.11624	4.3e-09	DIRIGENT PROTEIN 16-RELATED
	Pp3c1_29970	2.11592	1e-07	EXOSTOSIN HEPARAN SULFATE GLYCOSYLTRANSFERASE -RELATED // SUBFAMILY NOT NAMED
	Pp3c25_7460	2.11514	0.000524805	CGI-141-RELATED/LIPASE CONTAINING PROTEIN // SUBFAMILY NOT NAMED
	Pp3c16_13060	2.11467	1.1e-10	SHN SHINE , DNA BINDING / TRANSCRIPTION FACTOR // SUBFAMILY NOT NAMED
	Pp3c13_12610	2.10497	1.07e-10	unknown
	Pp3c17_6970	2.10407	6.21e-10	ACT DOMAIN-CONTAINING PROTEIN
	Pp3c23_11450	2.1009	9.01e-09	F-BOX ONLY PROTEIN 13
	Pp3c14_17020	2.09931	1.05e-06	WRKY TRANSCRIPTION FACTOR 21-RELATED
	Pp3c7_18330	2.09849	2.35e-06	Fatty acid amide hydrolase / Oleamide hydrolase
	Pp3c19_23170	2.09511	4.43e-06	ALCOHOL DEHYDROGENASE RELATED // SUBFAMILY NOT NAMED
	Pp3c8_22560	2.08947	1.4e-10	chitinase (E3.2.1.14)
	Pp3c16_23960	2.08884	9.35e-11	Acetylornithine transaminase / Succinylornithine aminotransferase
	Pp3c20_5860	2.08623	5.8e-11	unknown
	Pp3c5_2580	2.08474	4.8e-08	ENDOPLASMIC RETICULUM-GOLGI INTERMEDIATE COMPARTMENT PROTEIN // SUBFAMILY NOT NAMED
	Pp3c8_19850	2.08162	3.02e-10	Protein DRE2, required for cell viability
	Pp3c18_13471	2.08068	2.27e-06	unknown
	Pp3c20_3140	2.07788	3.19e-10	unknown
	Pp3c5_10560	2.07777	4.48e-08	GB
	Pp3c17_16030	2.07652	3.88e-08	unknown
	Pp3c18_15890	2.07397	1.94e-10	BETA-HEXOSAMINIDASE // SUBFAMILY NOT NAMED
	Pp3c15_10960	2.06869	5.8e-11	phosphatidylinositol glycan, class W (PIGW)
	Pp3c2_14400	2.06707	2.74e-10	unknown
	Pp3c21_13230	2.0656	0.00491062	HIGH-AFFINITY NITRATE TRANSPORTER 3.1-RELATED
	Pp3c4_2530	2.06482	3.21e-09	AP2 domain (AP2)
	Pp3c3_1750	2.06373	2.98e-09	unknown
	Pp3c22_2400	2.06216	4.76e-10	K(+)/H(+) ANTIPORTER 1
	Pp3c6_540	2.06142	0.00114603	unknown
	Pp3c26_8330	2.06036	5.8e-11	Filament-like plant protein, long coiled-coil (FPP)
	Pp3c17_17250	2.05518	3.79e-08	unknown
	Pp3c21_180	2.05475	2.47e-09	Acyl-CoA 11-(Z)-desaturase / Z/E11-desaturase
	Pp3c23_5440	2.05295	9.99e-08	GDP-MANNOSE TRANSPORTER GONST4
	Pp3c4_22330	2.05201	6.67e-11	F-BOX ONLY PROTEIN 13
	Pp3c18_21170	2.05113	2.99e-06	CYSTEINE-RICH SECRETORY PROTEIN-RELATED
	Pp3c15_18090	2.04557	4.2e-11	dCTP diphosphatase (DCTPP1)
	Pp3c11_8850	2.04527	0.000164843	Protein kinase domain (Pkinase) // Legume lectin domain (Lectin_legB)
	Pp3c2_7150	2.04482	9.69e-07	lysine-specific demethylase 8 [EC:1.14.11.27] (KDM8, JMJD5)
	Pp3c26_4050	2.04341	2.4e-05	UDP-3-O-(3-hydroxymyristoyl)glucosamine N-acyltransferase / UDP-3-O-acyl-glucosamine N-acyltransferase
	Pp3c12_16500	2.04309	0.00302704	peroxidase (E1.11.1.7)
	Pp3c12_22160	2.04198	2.88e-07	unknown
	Pp3c10_7880	2.04025	2.76e-09	Domain of unknown function (DUF422 (DUF4228)
	Pp3c25_12800	2.03974	1.62e-11	LEUCINE-RICH REPEAT PROTEIN KINASE-LIKE PROTEIN
	Pp3c4_7965	2.03798	4.2e-06	glutamate dehydrogenase (NAD(P)+) (GLUD1_2, gdhA)
	Pp3c12_22320	2.03625	6.16e-09	LATE EMBRYOGENESIS ABUNDANT DOMAIN-CONTAINING PROTEIN
	Pp3c11_14310	2.03622	4.57e-08	unknown
	Pp3c11_2870	2.03577	2.63e-06	unknown
	Pp3c24_2590	2.03414	0.000644114	unknown
	Pp3c9_12510	2.03383	3.06e-11	SYNAPTOTAGMIN
	Pp3c20_16830	2.03363	0.00207245	unknown
	Pp3c11_12220	2.03081	0.000103077	NUCLEAR TRANSPORT FACTOR 2
	Pp3c7_15720	2.02963	3.2e-09	unknown
	Pp3c2_12320	2.02682	6.6e-11	Protein tyrosine kinase (Pkinase_Tyr) // Leucine rich repeat N-terminal domain (LRRNT_2)
	Pp3c2_21330	2.02295	1.3e-09	ASPARTIC PROTEINASE-LIKE PROTEIN 2-RELATED
	Pp3c6_23349	2.02169	0.00428023	unknown
	Pp3c5_5250	2.01988	1.3e-08	GB
	Pp3c2_27180	2.01932	1.34e-09	Hs1pro-1 protein C-terminus (Hs1pro-1_C)
	Pp3c15_10590	2.01844	2.55e-07	unknown
	Pp3c9_17830	2.01839	6.25e-08	unknown
	Pp3c5_19220	2.01756	1.76e-08	Benzaldehyde dehydrogenase (NAD(+))
	Pp3c3_12890	2.01493	4.18e-09	NAC DOMAIN-CONTAINING PROTEIN 12
	Pp3c20_22320	2.01134	1.54e-07	unknown
	Pp3c27_7330	2.0091	0.000538785	unknown
	Pp3c23_11650	2.00897	2.77e-07	unknown
	Pp3c24_100	2.00803	0.0029432	DnaJ domain (DnaJ)
	Pp3c23_1911	2.00658	1.55e-05	unknown
	Pp3c6_18560	2.0042	9.97e-09	Glycoprotein-N-acetylgalactosamine 3-beta-galactosyltransferase
	Pp3c4_11210	2.00204	5.26e-06	EXOCYST COMPLEX PROTEIN EXO70 // SUBFAMILY NOT NAMED
	Pp3c11_14536	2.00066	3.45e-11	Dynamin GTPase
	Pp3c11_12290	1.99095	2.1e-07	OXYSTEROL-BINDING PROTEIN
	Pp3c17_21590	1.98865	5.82e-09	SOLUTE CARRIER FAMILY 35 MEMBER G1
	Pp3c23_17290	1.98726	3.24e-07	unknown
	Pp3c3_19590	1.98364	2.46e-10	Guanylate kinase / Guanosine monophosphate kinase
	Pp3c5_17880	1.98119	4.16e-11	Protein kinase domain (Pkinase) // Legume lectin domain (Lectin_legB)
	Pp3c5_23320	1.97856	4.03e-05	unknown
	Pp3c11_10190	1.97843	3.19e-08	unknown
	Pp3c9_13730	1.97357	3.26e-05	BYPASS1-RELATED PROTEIN-RELATED
	Pp3c3_11310	1.97343	6.77e-07	F-BOX ASSOCIATED UBIQUITINATION EFFECTOR FAMILY PROTEIN-RELATED
	Pp3c10_20060	1.97116	1.62e-05	unknown
	Pp3c15_18820	1.97083	3.02e-08	polyamine oxidase (PAO4, PAO3, PAO2)
	Pp3c8_16270	1.96672	1.99e-10	SOLUTE CARRIER FAMILY 35 // SUBFAMILY NOT NAMED
	Pp3c13_24170	1.96613	1.28e-06	unknown
	Pp3c1_22880	1.96525	0.0001703	D-mannose binding lectin (B_lectin) // Protein tyrosine kinase (Pkinase_Tyr)
	Pp3c11_25750	1.96315	7.49e-06	unknown
	Pp3c22_1880	1.96151	5.62e-11	FOLATE-BIOPTERIN TRANSPORTER 1, CHLOROPLASTIC
	Pp3c9_17410	1.95859	2.2e-07	DNAJ HOMOLOG SUBFAMILY C MEMBER // SUBFAMILY NOT NAMED
	Pp3c1_36330	1.95708	4.2e-11	unknown
	Pp3c2_33330	1.95477	3.54e-07	unknown
	Pp3c10_15970	1.95225	0.000630154	LEUCINE-RICH REPEAT-CONTAINING PROTEIN // SUBFAMILY NOT NAMED
	Pp3c4_14450	1.95094	4.35e-05	UDP-glucuronate 4-epimerase / Uridine diphosphoglucuronate epimerase
	Pp3c16_2820	1.94824	0.000127528	Domain of unknown function (DUF441 (DUF4419)
	Pp3c3_23850	1.94768	2.63e-10	Chorismate mutase / Hydroxyphenylpyruvate synthase
	Pp3c1_36300	1.94198	1.88e-10	nucleolin (NCL, NSR1)
	Pp3c14_4830	1.94148	2.5e-09	SERINE INCORPORATOR
	Pp3c23_14990	1.94062	1.34e-08	SYNAPTOTAGMIN-1-RELATED
	Pp3c6_25090	1.93874	4.76e-06	unknown
	Pp3c24_9560	1.9371	5.82e-09	unknown
	Pp3c5_28420	1.93408	0.00018059	GALACTURONOSYLTRANSFERASE-LIKE 8-RELATED
	Pp3c17_18550	1.931	5.26e-08	PROTEIN E03H4.4-RELATED
	Pp3c2_28140	1.9293	4.56e-07	PEROXISOMAL ADENINE NUCLEOTIDE CARRIER 1-RELATED
	Pp3c11_25861	1.92489	0.000982707	unknown
	Pp3c9_2340	1.92416	9.08e-11	Aldehyde dehydrogenase (NAD(P)(+))
	Pp3c16_21480	1.92277	0.00217687	SERINE-THREONINE PROTEIN KINASE
	Pp3c17_16870	1.92148	0.00687218	MITOCHONDRIAL RIBOSOMAL PROTEIN S18
	Pp3c19_20160	1.91948	1.43e-07	HEAVY METAL TRANSPORT/DETOXIFICATION DOMAIN-CONTAINING PROTEIN
	Pp3c5_22920	1.91821	4.37e-07	CHLOROPHYLL A/B BINDING PROTEIN // SUBFAMILY NOT NAMED
	Pp3c14_25320	1.91782	1.11e-09	CYTOCHROME B5 ISOFORM B
	Pp3c5_4120	1.91729	1.83e-08	chitin elicitor receptor kinase 1 (CERK1)
	Pp3c1_28170	1.91431	0.0130142	unknown
	Pp3c6_13460	1.91302	3.19e-08	Uncharacterized conserved protein
	Pp3c12_13380	1.91207	0.000345879	REQUIRED FOR MEIOTIC NUCLEAR DIVISION 5 HOMOLOG B (S. CEREVISIAE)
	Pp3c26_1960	1.91022	2.57e-06	unknown
	Pp3c17_15650	1.90835	4.81e-08	ATP-DEPENDENT CLP PROTEASE ATP-BINDING SUBUNIT CLPX-LIKE, MITOCHONDRIAL
	Pp3c9_6180	1.9047	1.23e-10	LysM domain (LysM)
	Pp3c14_15610	1.90238	0.00768938	unknown
	Pp3c7_13780	1.89953	0.00129252	VQ motif (VQ)
	Pp3c22_7050	1.89916	0.000431211	Delta(4)-3-oxosteroid 5-beta-reductase / Testosterone 5-beta-reductase
	Pp3c14_12190	1.89771	2.25e-10	SEC1/MUNC18-LIKE (SM) FAMILY PROTEIN
	Pp3c9_14080	1.89696	1.36e-10	SHN SHINE , DNA BINDING / TRANSCRIPTION FACTOR // SUBFAMILY NOT NAMED
	Pp3c12_12080	1.89523	7.45e-10	C2 DOMAIN-CONTAINING PROTEIN-RELATED
	Pp3c16_15711	1.89518	0.000265453	unknown
	Pp3c5_24590	1.89411	0.000119555	Auxin responsive protein (Auxin_inducible)
	Pp3c6_5280	1.89355	8.71e-11	Hydroxymethylglutaryl-CoA synthase / Hydroxymethylglutaryl coenzyme alpha-condensing enzyme
	Pp3c27_3810	1.89092	8.48e-11	unknown
	Pp3c15_11610	1.89025	3.49e-09	MITOGEN-ACTIVATED PROTEIN KINASE 3
	Pp3c6_5430	1.88768	1.35e-08	U6 SNRNA-ASSOCIATED SM-LIKE PROTEIN LSM4
	Pp3c22_6887	1.88679	1.68e-09	unknown
	Pp3c23_15050	1.8867	3.17e-10	RHOMBOID-RELATED // SUBFAMILY NOT NAMED
	Pp3c1_3490	1.88665	2.09e-10	unknown
	Pp3c22_16120	1.88646	2.55e-08	MANNAN POLYMERASE II COMPLEX ANP1 SUBUNIT
	Pp3c20_10760	1.88547	6.3e-05	unknown
	Pp3c15_17070	1.88427	0.000760388	RNA-directed DNA polymerase / Revertase
	Pp3c8_13921	1.87936	0.00486282	unknown
	Pp3c4_11220	1.87853	1.12e-10	DNA-BINDING STOREKEEPER PROTEIN-LIKE PROTEIN-RELATED
	Pp3c9_15270	1.87218	0.000141021	unknown
	Pp3c17_14100	1.87086	1.98e-09	Rhomboid protease
	Pp3c18_22140	1.87022	0.00047437	unknown
	Pp3c24_17550	1.87017	1.96e-07	unknown
	Pp3c6_7870	1.8698	1.12e-06	unknown
	Pp3c10_10200	1.86784	1.55e-09	unknown
	Pp3c16_6080	1.86506	2.07e-05	tRNA dimethylallyltransferase (miaA, TRIT1)
	Pp3c13_5660	1.86413	7.45e-06	Domain of unknown function (DUF422 (DUF4228)
	Pp3c7_12700	1.86305	1.31e-10	Protein of unknown function (DUF70 (DUF707)
	Pp3c21_19130	1.86206	0.0252344	unknown
	Pp3c22_8440	1.8605	8.27e-10	METALLO-BETA-LACTAMASE FAMILY PROTEIN
	Pp3c10_19330	1.8602	3.19e-10	1,3-beta-glucan synthase / UDP-glucose-1,3-beta-D-glucan glucosyltransferase
	Pp3c23_9170	1.85743	8.74e-10	LYSOSOMAL AMINO ACID TRANSPORTER 1
	Pp3c19_1590	1.85671	6.36e-07	GLYOXALASE FAMILY PROTEIN // SUBFAMILY NOT NAMED
	Pp3c3_31580	1.85669	1.47e-05	unknown
	Pp3c14_12460	1.8562	1.43e-10	MITOGEN-ACTIVATED PROTEIN KINASE // SUBFAMILY NOT NAMED
	Pp3c23_14750	1.85549	1.09e-09	unknown
	Pp3c9_4900	1.85542	1.06e-05	unknown
	Pp3c7_7810	1.85487	0.00018655	mannan polymerase II complex MNN10 subunit (MNN10)
	Pp3c12_7940	1.85397	7.41e-08	ZETA-COAT PROTEIN // SUBFAMILY NOT NAMED
	Pp3c27_4780	1.85251	1.84e-06	solute carrier family 31 (copper transporter), member 1 (SLC31A1, CTR1)
	Pp3c9_4700	1.85203	6.46e-09	E3 ubiquitin-protein ligase UBR1 [EC:6.3.2.19] (UBR1)
	Pp3c21_9570	1.85058	9.35e-10	unknown
	Pp3c6_28490	1.84992	2.63e-05	Haloalkane dehalogenase / 1-chlorohexane halidohydrolase
	Pp3c5_2760	1.84858	0.000198593	unknown
	Pp3c6_29260	1.84817	0.000436122	HEAVY METAL TRANSPORT/DETOXIFICATION DOMAIN-CONTAINING PROTEIN
	Pp3c3_33280	1.84749	0.000511976	F21O3.9 PROTEIN-RELATED
	Pp3c4_26050	1.84603	3.16e-05	DNA BINDING PROTEIN-RELATED
	Pp3c12_23140	1.84569	1.4e-08	unknown
	Pp3c24_9481	1.8453	1.07e-07	unknown
	Pp3c11_1790	1.84148	0.000416561	WRKY DNA -binding domain (WRKY)
	Pp3c4_20210	1.84121	1.29e-06	pyruvate dehydrogenase E1 component alpha subunit (PDHA, pdhA)
	Pp3c4_27280	1.83922	1.36e-10	unknown
	Pp3c12_9135	1.83562	0.00100587	HYDROCEPHALUS-INDUCING PROTEIN HOMOLOG
	Pp3c27_5490	1.83462	8.31e-08	AP2 domain (AP2)
	Pp3c26_1430	1.83285	0.0133375	9,9'-di-cis-zeta-carotene desaturase / Zeta-carotene desaturase
	Pp3c9_15970	1.83265	1.93e-07	MYB DOMAIN PROTEIN 42
	Pp3c1_35100	1.83141	0.00056918	pectate lyase (pel)
	Pp3c5_8220	1.83119	1.02e-09	1,4-DIHYDROXY-2-NAPHTHOYL-COA THIOESTERASE 1
	Pp3c7_15800	1.8311	1.47e-08	Mitochondrial solute carrier protein
	Pp3c18_22150	1.83068	1.12e-06	unknown
	Pp3c16_13490	1.83068	3.49e-06	PROTEIN TIFY 10A-RELATED
	Pp3c11_12280	1.83067	1e-09	FI18644P1-RELATED
	Pp3c5_23340	1.82671	8.21e-11	MOLYBDENUM COFACTOR SULFURASE
	Pp3c7_25550	1.82516	4.32e-08	ZINC FINGER PROTEIN CONSTANS-LIKE 14-RELATED
	Pp3c18_14750	1.82254	1.16e-05	unknown
	Pp3c5_25310	1.82235	1.97e-07	unknown
	Pp3c12_21080	1.81878	1.66e-06	PROTEASE FAMILY S9B,C DIPEPTIDYL-PEPTIDASE IV-RELATED // SUBFAMILY NOT NAMED
	Pp3c13_12560	1.81763	1.55e-06	Glycogenin glucosyltransferase / Priming glucosyltransferase
	Pp3c23_3660	1.81655	0.00718119	ET TRANSLATION PRODUCT-RELATED
	Pp3c26_7290	1.80975	8.66e-09	CBS DOMAIN-CONTAINING PROTEIN
	Pp3c2_34890	1.80861	1.55e-08	Protein tyrosine kinase (Pkinase_Tyr) // Leucine rich repeat (LRR_8)
	Pp3c2_11580	1.80755	1.76e-10	unknown
	Pp3c16_21350	1.80661	5.88e-09	PROTEIN TRICHOME BIREFRINGENCE-LIKE 6
	Pp3c3_12270	1.80595	1.98e-08	unknown
	Pp3c1_23000	1.80569	4.62e-09	unknown
	Pp3c4_5410	1.80529	2.25e-09	DNAJ HOMOLOG SUBFAMILY C MEMBER 17
	Pp3c11_15329	1.80501	0.00093272	unknown
	Pp3c12_17320	1.80194	2.17e-06	unknown
	Pp3c7_22440	1.80122	6.62e-06	CALCIUM-DEPENDENT PROTEIN KINASE 10-RELATED
	Pp3c14_9020	1.79868	7.77e-10	MALATE DEHYDROGENASE, CHLOROPLASTIC
	Pp3c2_11410	1.79715	1.01e-10	THIOREDOXIN H9
	Pp3c14_20590	1.79608	1.47e-08	xylitol oxidase (xyoA)
	Pp3c16_17510	1.79573	4.33e-08	interleukin-1 receptor-associated kinase 1 (IRAK1)
	Pp3c7_13610	1.79405	2.17e-07	PEROXISOMAL ADENINE NUCLEOTIDE CARRIER 1-RELATED
	Pp3c5_25320	1.79385	6.29e-11	VQ motif (VQ)
	Pp3c6_560	1.79253	8.33e-08	unknown
	Pp3c3_6880	1.79066	9.01e-09	SEC1/MUNC18-LIKE (SM) FAMILY PROTEIN
	Pp3c7_530	1.79012	0.000335176	T-complex protein 1 subunit zeta (CCT6)
	Pp3c4_25090	1.79005	6.28e-09	Phosphoenolpyruvate carboxykinase (GTP) / Phosphopyruvate carboxylase
	Pp3c3_12290	1.78882	6.05e-09	Poly(ADP-ribose) glycohydrolase
	Pp3c10_2210	1.78788	1.29e-09	sterol 3beta-glucosyltransferase [EC:2.4.1.173] Glc b1-3 sterol (E2.4.1.173)
	Pp3c6_29500	1.7877	0.000974999	Domain of unknown function (DUF440 (DUF4409)
	Pp3c13_20000	1.78693	0.0165181	catalase (katE, CAT, catB, srpA)
	Pp3c27_5410	1.78611	4.58e-06	Methylenetetrahydrofolate dehydrogenase (NADP(+))
	Pp3c21_14730	1.78599	0.0143911	unknown
	Pp3c10_15570	1.78201	6.71e-05	EXTENDED SYNAPTOTAGMIN-RELATED // SUBFAMILY NOT NAMED
	Pp3c21_10030	1.78125	0.000163395	ammonium transporter, Amt family (amt, AMT, MEP)
	Pp3c7_2800	1.78089	5.81e-05	PHOSPHOLIPID-TRANSPORTING ATPASE 10-RELATED
	Pp3c7_20851	1.78025	0.000112457	unknown
	Pp3c12_12140	1.77966	2.3e-09	ABC TRANSPORTER C FAMILY MEMBER 11-RELATED
	Pp3c12_21760	1.77854	0.00909745	Transcription factor HEX, contains HOX and HALZ domains
	Pp3c1_7150	1.77799	0.0016837	Hydroperoxide dehydratase / Hydroperoxide isomerase
	Pp3c1_14230	1.77526	6.54e-08	AP2 domain (AP2)
	Pp3c20_17090	1.77423	7.22e-09	3-phosphoshikimate 1-carboxyvinyltransferase / EPSP synthase
	Pp3c17_16210	1.77418	4.83e-10	LRR RECEPTOR-LIKE SERINE/THREONINE-PROTEIN KINASE MRH1-RELATED
	Pp3c11_1890	1.77304	4.83e-10	Thioredoxin (Thioredoxin) // Thioredoxin-like (Thioredoxin_7)
	Pp3c3_7219	1.77297	0.00255473	unknown
	Pp3c6_14200	1.77226	1.11e-09	unknown
	Pp3c4_7480	1.77173	1.67e-08	ALPHA KINASE/ELONGATION FACTOR 2 KINASE // SUBFAMILY NOT NAMED
	Pp3c1_10630	1.7717	2.9e-05	PDDEXK-like family of unknown function (PDDEXK_6)
	Pp3c7_20870	1.77123	4.83e-09	MYB-LIKE HTH TRANSCRIPTIONAL REGULATOR-LIKE PROTEIN
	Pp3c20_9750	1.77101	1.16e-09	EF hand (EF-hand_ // EF-hand domain pair (EF-hand_8)
	Pp3c7_4250	1.7701	0.00760167	unknown
	Pp3c21_5640	1.76978	0.0246795	PsbN protein (psbN)
	Pp3c15_23450	1.76865	2.24e-06	O-FUCOSYLTRANSFERASE FAMILY PROTEIN
	Pp3c7_15830	1.76701	3.78e-08	F-BOX ASSOCIATED UBIQUITINATION EFFECTOR FAMILY PROTEIN-RELATED
	Pp3c19_8690	1.76678	1.48e-09	unknown
	Pp3c8_7870	1.76536	2.2e-07	PHOSPHOLIPASE D ALPHA 1-RELATED
	Pp3c5_25010	1.76235	3.59e-10	unknown
	Pp3c26_8990	1.76215	1.54e-07	TOLL-LIKE RECEPTOR // SUBFAMILY NOT NAMED
	Pp3c5_8650	1.76058	1.12e-09	Alkaline phosphatase / Phosphomonoesterase
	Pp3c2_27280	1.76028	3.62e-06	unknown
	Pp3c11_5100	1.75736	0.000407453	LIMKAIN B LKAP
	Pp3c12_21270	1.75536	1.12e-09	tyrosine-protein phosphatase SIW14 [EC:3.1.3.48] (SIW14, OCA3)
	Pp3c19_7560	1.75399	3.81e-10	BTB/POZ domain (BTB) // NPR1/NIM1 like defence protein C terminal (NPR1_like_C) // Ankyrin repeats (many copies) (Ank_4)
	Pp3c26_14690	1.75386	4.38e-10	F-BOX ONLY PROTEIN 13
	Pp3c3_23290	1.75193	2.04e-08	REDOX-REGULATORY PROTEIN FAM213A
	Pp3c7_20430	1.74555	0.00270792	unknown
	Pp3c17_460	1.7452	5.21e-10	Domain of unknown function (DUF181 (DUF1818)
	Pp3c8_11860	1.7442	8.11e-09	ASPARTYL PROTEASE FAMILY PROTEIN
	Pp3c14_6070	1.74395	1.08e-08	ATP-BINDING CASSETTE TRANSPORTER SUBFAMILY A ABCA
	Pp3c12_23480	1.7438	1.24e-10	T24P13.3
	Pp3c19_5710	1.7433	4.19e-09	RING-box protein 1 (RBX1, ROC1)
	Pp3c2_6690	1.74328	2.89e-09	elongation factor 1-alpha (EEF1A)
	Pp3c11_3960	1.74303	4.01e-09	CYCLIC AMP RESPONSE ELEMENT-BINDING PROTEIN B
	Pp3c6_28370	1.7422	6.85e-08	AP2 domain (AP2)
	Pp3c11_13210	1.73912	0.0108515	Pathogenesis-related protein Bet v I family (Bet_v_1)
	Pp3c12_12300	1.73413	0.000396684	unknown
	Pp3c20_16970	1.73362	1.38e-08	Protein tyrosine kinase (Pkinase_Tyr) // Carbohydrate-binding protein of the ER (Malectin_like)
	Pp3c21_16810	1.73304	4.64e-10	Protein kinase domain (Pkinase) // S-locus glycoprotein domain (S_locus_glycop) // D-mannose binding lectin (B_lectin)
	Pp3c3_20030	1.73188	0.000345929	NPH3 family (NPH3)
	Pp3c22_16960	1.73187	8.24e-09	HYDROLASE, ALPHA/BETA FOLD FAMILY PROTEIN
	Pp3c10_15740	1.73113	0.00150821	BETA-1,3 GLUCANASE
	Pp3c25_1060	1.7298	9.97e-11	UPF0136 MEMBRANE PROTEIN CG5532
	Pp3c23_6140	1.72936	8.83e-05	protein dpy-30 (DPY30)
	Pp3c1_1790	1.72674	2.15e-05	[Myosin heavy-chain] kinase / Myosin II heavy-chain kinase
	Pp3c23_21120	1.72576	0.0174941	unknown
	Pp3c7_3320	1.72558	2.73e-06	LRR RECEPTOR-LIKE SERINE/THREONINE-PROTEIN KINASE ERECTA
	Pp3c9_3320	1.72219	1.37e-10	DOLICHYL-PHOSPHATE-MANNOSE--PROTEIN MANNOSYLTRANSFERASE
	Pp3c8_22500	1.72069	3.74e-10	UDP-glucose 6-dehydrogenase
	Pp3c27_4280	1.71849	7.08e-10	AAA-FAMILY ATPASE // SUBFAMILY NOT NAMED
	Pp3c13_22390	1.71808	4.05e-07	PENICILLIN-BINDING PROTEIN // SUBFAMILY NOT NAMED
	Pp3c11_11330	1.71519	1.67e-08	NITRATE, FROMATE, IRON DEHYDROGENASE // SUBFAMILY NOT NAMED
	Pp3c2_30280	1.71294	0.000157752	unknown
	Pp3c13_22430	1.71247	1.42e-08	unknown
	Pp3c1_28340	1.71204	1.77e-09	solute carrier family 12 (potassium/chloride transporter), member 4/5/6 (SLC12A4_5_6, KCC)
	Pp3c4_10730	1.71129	7.57e-05	F21O3.9 PROTEIN-RELATED
	Pp3c1_6940	1.71101	4.15e-08	EXO70-G1 PROTEIN
	Pp3c23_5960	1.7108	9.74e-10	PURPLE ACID PHOSPHATASE 18
	Pp3c22_13229	1.71031	0.000114959	unknown
	Pp3c2_14520	1.70927	1.64e-08	Zein-binding (Zein-binding)
	Pp3c3_1160	1.70652	0.000266047	Allantoate deiminase
	Pp3c12_22330	1.70555	0.00466738	Late embryogenesis abundant protein (LEA_4)
	Pp3c23_8600	1.7033	0.00189606	unknown
	Pp3c6_16010	1.70291	2.16e-09	interleukin-1 receptor-associated kinase 1 (IRAK1)
	Pp3c18_21810	1.70252	1.07e-08	CHAPERONE PROTEIN DNAJ-LIKE PROTEIN
	Pp3c3_26770	1.70091	4.3e-09	ubiquitin B (UBB)
	Pp3c16_22670	1.70056	5.66e-06	P-LOOP CONTAINING NUCLEOSIDE TRIPHOSPHATE HYDROLASE FAMILY PROTEIN
	Pp3c1_6110	1.69955	2.18e-09	unknown
	Pp3c22_22830	1.69944	0.00470218	ENDOGLUCANASE 16
	Pp3c19_15510	1.69697	2.63e-06	Quinolinate synthase / Quinolinate synthetase
	Pp3c21_20770	1.69661	0.000322439	ALDO-KETO REDUCTASE 1-RELATED
	Pp3c15_22960	1.69432	1.24e-09	CALLOSE SYNTHASE 12
	Pp3s123_10	1.69371	5.86e-10	von Willebrand factor type A domain (VWA_2)
	Pp3c22_13240	1.6911	1.24e-09	DNA LIGASE // SUBFAMILY NOT NAMED
	Pp3c4_17346	1.69099	1.18e-06	unknown
	Pp3c17_18350	1.69046	0.00615951	Dof domain, zinc finger (zf-Dof)
	Pp3c22_14770	1.68728	1.21e-08	unknown
	Pp3c2_19640	1.68691	6.41e-10	Adenylyl-sulfate kinase / APS kinase
	Pp3c22_23000	1.68581	1.47e-06	ENDO-1,4-BETA-GLUCANASE // SUBFAMILY NOT NAMED
	Pp3c1_19830	1.68513	0.00224534	Mitogen-activated protein kinase kinase kinase / MLTK
	Pp3c9_9137	1.68456	0.0124331	unknown
	Pp3c7_4040	1.68122	6.21e-10	Gamma-glutamyl-gamma-aminobutyrate hydrolase / Gamma-glutamyl-GABA hydrolase
	Pp3c21_15300	1.68073	2.94e-08	Oleoyl-[acyl-carrier-protein] hydrolase / S-acyl fatty acid synthase thioesterase
	Pp3c20_18730	1.67322	5.39e-05	unknown
	Pp3c1_41260	1.67167	0.0362503	unknown
	Pp3c16_20850	1.67052	4.13e-09	unknown
	Pp3c9_7929	1.6684	0.0114831	unknown
	Pp3c9_5352	1.66686	0.00455892	unknown
	Pp3c2_9420	1.66621	3.83e-10	unknown
	Pp3c2_10680	1.66544	0.000557776	unknown
	Pp3c2_6410	1.66389	5.39e-08	unknown
	Pp3c26_1460	1.66262	1.08e-09	unknown
	Pp3c4_2260	1.66099	5.74e-10	ACETYL-COA C-ACYLTRANSFERASE // SUBFAMILY NOT NAMED
	Pp3c16_570	1.66072	0.00785835	syntaxin-binding protein 1 (STXBP1, MUNC18-1)
	Pp3c2_1870	1.65998	2.46e-06	AP2 domain (AP2)
	Pp3c8_12660	1.65767	7.63e-05	Pathogenesis-related protein Bet v I family (Bet_v_1)
	Pp3c12_11900	1.65408	9.14e-10	PROTEIN K12H6.6, ISOFORM B-RELATED
	Pp3c11_7750	1.65314	1.29e-06	unknown
	Pp3c2_32440	1.65284	0.011469	C3HC4 TYPE RING-FINGER PROTEIN-RELATED
	Pp3c14_26140	1.65254	5.4e-09	vesicle-associated membrane protein 72 (ATVAMP72)
	Pp3c9_3160	1.65252	1.72e-10	Cyclophilin type peptidyl-prolyl cis-trans isomerase/CLD (Pro_isomerase) // PAN domain (PAN_4)
	Pp3c8_20410	1.65084	2.04e-06	CARBOXYMETHYLENEBUTENOLIDASE HOMOLOG
	Pp3c10_8200	1.6508	7.23e-08	glutamate synthase (NADPH/NADH) (GLT1)
	Pp3c11_12720	1.64875	0.0414304	unknown
	Pp3c2_19730	1.64849	2.46e-10	vesicle-fusing ATPase (NSF)
	Pp3c10_22480	1.64566	6.58e-07	TRANSCRIPTION FACTOR GATA GATA BINDING FACTOR // SUBFAMILY NOT NAMED
	Pp3c22_580	1.64497	0.016102	unknown
	Pp3c18_14950	1.64106	3.33e-09	E3 ubiquitin-protein ligase BOI and related proteins [EC:6.3.2.19] (BOI)
	Pp3c7_23740	1.64093	8.53e-09	TETRASPANIN-11-RELATED
	Pp3c7_24490	1.63801	1.19e-09	WRKY DNA -binding domain (WRKY)
	Pp3c14_8230	1.63769	0.00761486	unknown
	Pp3c7_25620	1.63642	0.000354309	unknown
	Pp3c12_20510	1.63312	3.84e-09	ALPHA KINASE/ELONGATION FACTOR 2 KINASE // SUBFAMILY NOT NAMED
	Pp3c19_8469	1.63286	0.00591116	unknown
	Pp3c13_4270	1.63255	0.0028862	AP2 domain (AP2)
	Pp3c7_22210	1.63048	4.4e-05	Cu(2+)-exporting ATPase
	Pp3c21_6390	1.62996	8.38e-10	unknown
	Pp3c4_2350	1.62846	0.00714762	Protein tyrosine kinase (Pkinase_Tyr) // Carbohydrate-binding protein of the ER (Malectin_like) // Leucine rich repeat (LRR_8)
	Pp3c1_2520	1.62828	0.000845456	unknown
	Pp3c16_6580	1.62397	2.85e-09	PHOSPHOENOLPYRUVATE CARBOXYLASE // SUBFAMILY NOT NAMED
	Pp3c1_13830	1.62351	3.99e-09	APOLIPOPROTEIN D
	Pp3c14_3280	1.62256	7.27e-05	ETHYLENE-RESPONSIVE TRANSCRIPTION FACTOR CRF1-RELATED
	Pp3c16_25830	1.62079	4.96e-08	ATP-BINDING CASSETTE TRANSPORTER // SUBFAMILY NOT NAMED
	Pp3c27_4590	1.6207	6.05e-09	Protein kinase domain (Pkinase) // von Willebrand factor type A domain (VWA) // Cache domain (Cache_1)
	Pp3c5_15435	1.61679	0.00356762	unknown
	Pp3c14_24010	1.61629	1.58e-06	unknown
	Pp3c1_27190	1.61355	5.19e-05	vacuolar protein 8 (VAC8)
	Pp3c27_3670	1.61337	1.15e-08	Ubiquitin carboxyl-terminal hydrolase // Ubiquitin-specific protease
	Pp3c23_21700	1.61259	0.000229953	N-MYC DOWNSTREAM REGULATED
	Pp3c2_31930	1.61172	3.23e-10	Stizolobate synthase
	Pp3c1_39840	1.61088	4.95e-08	WASP-1
	Pp3c13_10560	1.61066	1.54e-10	SMALL EDRK-RICH FACTOR 1
	Pp3c7_5320	1.61021	0.00200381	GST-CONTAINING FLYWCH ZINC-FINGER PROTEIN
	Pp3c1_42450	1.60876	3.37e-10	E3 ubiquitin-protein ligase AIP2 [EC:6.3.2.19] (AIP2)
	Pp3c15_2170	1.6074	9.64e-08	unknown
	Pp3c13_8100	1.60731	7.54e-08	Polyketide cyclase / dehydrase and lipid transport (Polyketide_cyc2)
	Pp3c23_16640	1.6048	2.93e-06	Filament-like plant protein, long coiled-coil (FPP)
	Pp3c1_40230	1.60414	9.42e-10	WRKY TRANSCRIPTION FACTOR 21-RELATED
	Pp3c1_37660	1.60362	1.15e-07	ditrans,polycis-polyprenyl diphosphate synthase (DHDDS, RER2, SRT1)
	Pp3c12_25580	1.60324	5.15e-08	TRANSPORTER ARSB-RELATED
	Pp3c2_18570	1.60314	8.2e-07	LEUCINE-RICH REPEAT RECEPTOR-LIKE PROTEIN CLAVATA2
	Pp3c22_21200	1.60303	0.0161078	PROTEIN C01G5.9-RELATED
	Pp3c2_11490	1.603	1.03e-06	unknown
	Pp3c8_14760	1.60228	6.76e-08	GDT1-LIKE PROTEIN 3
	Pp3c15_23780	1.60135	2.29e-09	UDP-arabinopyranose mutase
	Pp3c21_14960	1.60092	3.72e-10	RABGAP/TBC DOMAIN-CONTAINING PROTEIN
	Pp3c11_23320	1.60025	0.048764	MYC
	Pp3c22_5210	1.59919	4.3e-09	unknown
	Pp3c14_24840	1.59891	4.77e-06	Protein tyrosine kinase (Pkinase_Tyr) // Leucine rich repeat N-terminal domain (LRRNT_ // Leucine rich repeat (LRR_8)
	Pp3c18_13660	1.59802	4.37e-07	protein transport protein SEC61 subunit beta (SEC61B, SBH2)
	Pp3c1_3820	1.59395	0.000427504	unknown
	Pp3c12_19420	1.59383	1.4e-10	dehydrogenase/reductase SDR family member 12 (DHRS12)
	Pp3c15_5630	1.59353	1.44e-08	ZINC TRANSPORT PROTEIN ZNTB
	Pp3c14_5030	1.59136	0.0143741	unknown
	Pp3c14_5730	1.59121	5.44e-09	Protein of unknown function, DUF538 (DUF538)
	Pp3c3_33210	1.5911	3.91e-10	Non-specific serine/threonine protein kinase / Threonine-specific protein kinase
	Pp3c18_10070	1.59109	2.94e-08	unknown
	Pp3c10_17080	1.59061	1.44e-09	actin, other eukaryote (ACTF)
	Pp3c7_4970	1.58806	0.00131046	small subunit ribosomal protein S2 (RP-S2, MRPS2, rpsB)
	Pp3c2_15200	1.5877	1.23e-06	Galactose oxidase / Beta-galactose oxidase
	Pp3c13_4100	1.58763	1.91e-05	SERINE/THREONINE-PROTEIN KINASE // SUBFAMILY NOT NAMED
	Pp3c2_25930	1.58618	3.51e-05	AWPM-19-LIKE FAMILY PROTEIN-RELATED
	Pp3c11_7060	1.58571	2.29e-08	Core-2/I-Branching enzyme (Branch)
	Pp3c21_11870	1.58496	0.0316019	Protein tyrosine kinase (Pkinase_Tyr) // Sel1 repeat (Sel1)
	Pp3c20_10750	1.58482	2.91e-10	LATE EMBRYOGENESIS ABUNDANT PLANTS LEA-RELATED // SUBFAMILY NOT NAMED
	Pp3c25_11360	1.58445	0.000162114	HEAVY METAL TRANSPORT/DETOXIFICATION DOMAIN-CONTAINING PROTEIN
	Pp3c14_7510	1.583	0.000174643	unknown
	Pp3c20_5090	1.58201	0.0124435	unknown
	Pp3c1_1820	1.58163	0.00285283	Cinnamoyl-CoA reductase
	Pp3c26_1510	1.58084	0.0474343	F-BOX PROTEIN PP2-B13-RELATED
	Pp3c8_24610	1.58061	2.43e-09	unknown
	Pp3c18_4400	1.58012	9.27e-10	Ypt/Rab GTPase activating protein
	Pp3c21_6920	1.57984	3.85e-09	STRESS ASSOCIATED ENDOPLASMIC RETICULUM PROTEIN SERP1/RAMP4
	Pp3c15_4820	1.57848	9.06e-10	ASPARTYL PROTEASE FAMILY PROTEIN
	Pp3c4_27650	1.57724	2.41e-09	PROTEIN ABT-4
	Pp3c7_23240	1.57653	5.47e-06	unknown
	Pp3c2_34820	1.57628	1.72e-09	VACUOLAR-SORTING RECEPTOR 5-RELATED
	Pp3c14_24340	1.57576	5.71e-07	unknown
	Pp3c20_5150	1.57524	1.74e-05	Methyltransferase domain (Methyltransf_24)
	Pp3c6_9570	1.57486	5.95e-07	unknown
	Pp3c8_14620	1.57406	0.000261216	unknown
	Pp3c6_6540	1.57389	9.89e-07	Pyruvate, phosphate dikinase / Pyruvate,phosphate dikinase
	Pp3c5_270	1.57385	0.0492559	unknown
	Pp3c22_4310	1.57222	1.59e-06	unknown
	Pp3c3_26940	1.57072	1.29e-09	protein transport protein SEC61 subunit gamma and related proteins (SEC61G, SSS1, secE)
	Pp3c10_5750	1.56945	0.00149387	GDSL-like Lipase/Acylhydrolase (Lipase_GDSL) // Fasciclin domain (Fasciclin)
	Pp3c24_6560	1.56759	0.000411682	Protein of unknown function DUF260 (DUF260)
	Pp3c24_14230	1.56683	1.67e-09	unknown
	Pp3c21_5600	1.56582	1.74e-09	unknown
	Pp3c25_8200	1.56575	1.68e-09	Gibberellin 2-beta-dioxygenase / Gibberellin 2-beta-hydroxylase
	Pp3c5_22280	1.56408	0.00123018	AP2 domain (AP2)
	Pp3c13_2440	1.56254	1.61e-09	CALCIUM-BINDING PROTEIN CML25-RELATED
	Pp3c1_40060	1.56235	5.45e-08	DEAD-BOX ATP-DEPENDENT RNA HELICASE 3, CHLOROPLASTIC
	Pp3c10_16860	1.56144	1.47e-09	Glutamyl-tRNA reductase
	Pp3c1_39780	1.55942	5.27e-05	F2E2.20-RELATED
	Pp3c11_23260	1.55811	2.25e-09	ESTERASE/LIPASE/THIOESTERASE FAMILY PROTEIN-RELATED
	Pp3c19_11416	1.55725	0.0298194	unknown
	Pp3c16_22750	1.5565	3.74e-09	SAUR family protein (SAUR)
	Pp3c1_25790	1.55595	0.00114163	unknown
	Pp3c3_20420	1.55495	1.12e-08	phosphatidylinositol phospholipase C, delta (PLCD)
	Pp3c1_7300	1.5543	2.98e-10	X-BOX TRANSCRIPTION FACTOR-RELATED
	Pp3c14_26010	1.55341	1.36e-07	MSF1/PX19 RELATED
	Pp3c20_17530	1.55297	1.62e-09	SOLUTE CARRIER FAMILY 35 // SUBFAMILY NOT NAMED
	Pp3c16_11530	1.55219	2.29e-09	unknown
	Pp3c5_4770	1.55213	5.74e-10	PROTEIN C17E4.11
	Pp3c10_24280	1.55181	0.000178566	INORGANIC PHOSPHATE TRANSPORTER 1-4
	Pp3c13_4250	1.55146	4.31e-08	Phosphoenolpyruvate carboxykinase (GTP) / Phosphopyruvate carboxylase
	Pp3c1_23170	1.5511	1.51e-07	IFA-BINDING PROTEIN
	Pp3c9_23450	1.55105	7.76e-10	PARKIN COREGULATED GENE PROTEIN PARK2 COREGULATED
	Pp3c27_5320	1.55	4.67e-09	PROTEIN Y39F10A.3-RELATED
	Pp3c4_5090	1.54972	2.78e-09	PROTEIN PLANT CADMIUM RESISTANCE 2-RELATED
	Pp3c11_9470	1.54943	1.51e-06	F-BOX/KELCH-REPEAT PROTEIN SKIP25
	Pp3c16_10020	1.54835	0.000538721	MYB-LIKE DNA-BINDING PROTEIN MYB // SUBFAMILY NOT NAMED
	Pp3c23_11570	1.54797	1.95e-09	E3 UBIQUITIN-PROTEIN LIGASE XBAT35-RELATED
	Pp3c1_20830	1.54601	0.000989998	[Beta-adrenergic-receptor] kinase / Beta-receptor kinase
	Pp3c11_15940	1.54495	6.57e-09	FOLLISTATIN-RELATED
	Pp3c2_9460	1.54408	0.000316736	pectate lyase (pel)
	Pp3c22_8950	1.54403	6.01e-10	mlo protein (MLO)
	Pp3c5_18360	1.54345	1.87e-07	unknown
	Pp3c2_26100	1.54188	1.88e-07	WD40 repeat protein
	Pp3c20_12050	1.54186	5.19e-06	BYPASS1-RELATED PROTEIN-RELATED
	Pp3c19_8700	1.54036	3.15e-08	PROTEIN TIFY 8
	Pp3c3_10430	1.53921	8.97e-05	AP2 domain (AP2)
	Pp3c19_3920	1.53894	6.57e-09	WDSAM1 PROTEIN
	Pp3c27_2950	1.53888	4.47e-09	cyclin H (CCNH)
	Pp3c20_5160	1.53459	7.67e-09	unknown
	Pp3c2_17540	1.53375	3.23e-06	PERIPHERAL-TYPE BENZODIAZEPINE RECEPTOR
	Pp3c7_15450	1.53248	0.0240512	DEAD/DEAH box helicase (DEAD) // Helicase conserved C-terminal domain (Helicase_C) // Domain of unknown function (DUF199 (DUF1998)
	Pp3c13_8200	1.53217	1.42e-06	Dolichol kinase
	Pp3c2_20400	1.52988	3.76e-09	unknown
	Pp3c18_20310	1.52971	1.87e-05	unknown
	Pp3c2_13380	1.52811	1.62e-07	P-LOOP CONTAINING NUCLEOSIDE TRIPHOSPHATE HYDROLASES SUPERFAMILY PROTEIN
	Pp3c6_90	1.52711	0.000107708	CHITINASE // SUBFAMILY NOT NAMED
	Pp3c20_3900	1.52601	2.44e-05	unknown
	Pp3c6_11450	1.52518	0.00215471	Thaumatin family (Thaumatin)
	Pp3c12_23320	1.52465	6.23e-10	COMPLEMENT COMPONENT 1 Q SUBCOMPONENT-BINDING PROTEIN, MITOCHONDRIAL
	Pp3c3_2130	1.52415	4.09e-09	12-oxophytodienoic acid reductase (OPR)
	Pp3c1_38430	1.52406	3.84e-06	DNA double-strand break repair and V(D)J recombination protein XRCC4 (XRCC4)
	Pp3c1_41400	1.52244	1.53e-08	CELLULOSE SYNTHASE-LIKE PROTEIN D1-RELATED
	Pp3c19_22400	1.52238	3.46e-07	PROTEIN C14B1.3
	Pp3c22_19580	1.52194	1.88e-08	Flavonoid 3'-monooxygenase / Flavonoid 3'-hydroxylase
	Pp3c1_20870	1.52168	6.9e-10	5'-methylthioadenosine nucleosidase (MTN)
	Pp3c20_21540	1.52066	7.15e-05	unknown
	Pp3c23_18110	1.51884	5.94e-10	SOLUTE CARRIER FAMILY 35 // SUBFAMILY NOT NAMED
	Pp3c9_3650	1.51819	2.26e-07	unknown
	Pp3c9_18900	1.51734	5.22e-10	Protein of unknown function (DUF151 (DUF1517)
	Pp3c11_9290	1.51685	1.37e-09	solute carrier family 25 (mitochondrial phosphate transporter), member 3 (SLC25A3, PHC, PIC)
	Pp3c20_2050	1.51643	8.45e-09	L-ASCORBATE PEROXIDASE 2, CYTOSOLIC
	Pp3c11_13350	1.51624	5e-07	interleukin-1 receptor-associated kinase 1 (IRAK1)
	Pp3c2_23100	1.51526	2.05e-08	LRR RECEPTOR-LIKE SERINE/THREONINE-PROTEIN KINASE MRH1-RELATED
	Pp3c24_13850	1.51498	0.0215188	RNA helicase
	Pp3c6_1730	1.51487	0.000395375	unknown
	Pp3c5_20270	1.51341	2.1e-07	unknown
	Pp3c1_23970	1.51324	2.73e-06	RPM1-INTERACTING PROTEIN 4 (RIN FAMILY PROTEIN
	Pp3c17_22210	1.51271	0.0104547	unknown
	Pp3c2_5938	1.51127	0.0135002	unknown
	Pp3c12_20610	1.51036	2.33e-08	ALPHA KINASE/ELONGATION FACTOR 2 KINASE // SUBFAMILY NOT NAMED
	Pp3c22_23030	1.50968	4.81e-09	GLYCOSYLTRANSFERASE 3-RELATED
	Pp3c13_15200	1.50884	0.0050335	Protein kinase domain (Pkinase) // NB-ARC domain (NB-ARC)
	Pp3c25_12880	1.50798	1.04e-05	SHN SHINE , DNA BINDING / TRANSCRIPTION FACTOR // SUBFAMILY NOT NAMED
	Pp3c2_24000	1.50769	7.86e-05	Flavonoid 3',5'-hydroxylase / F3'5'H
	Pp3c23_1080	1.50625	1.82e-05	PHOSPHATIDYLINOSITOL:CERAMIDE INOSITOLPHOSPHOTRANSFERASE 1-RELATED
	Pp3c10_10680	1.50461	2.84e-08	transketolase (E2.2.1.1, tktA, tktB)
	Pp3c21_3760	1.50434	2.28e-09	PLAC8 family (PLAC8)
	Pp3c16_24050	1.50313	9.64e-05	F-box domain (F-box)
	Pp3c22_15780	1.50306	0.00792494	Flagellar C1a complex subunit C1a-32 (CLAMP)
	Pp3c14_7600	1.50275	9.53e-10	unknown
	Pp3c2_26540	1.50246	1.97e-09	GLYCEROPHOSPHODIESTER PHOSPHODIESTERASE LIKE 6-RELATED
	Pp3c12_25560	1.50054	5.64e-09	TRANSPORTER ARSB-RELATED
	Pp3c6_19270	1.49974	0.000527731	unknown
	Pp3c5_24720	1.49897	1.99e-09	EMB
	Pp3c17_22030	1.49877	1.73e-08	cyclic nucleotide gated channel, other eukaryote (CNGF)
	Pp3c10_8730	1.49848	8.08e-08	SIROHEME SYNTHASE
	Pp3c6_19550	1.49825	0.000508832	arginine decarboxylase (E4.1.1.19)
	Pp3c12_4000	1.49774	2.05e-09	Micrococcal nuclease / Micrococcal endonuclease
	Pp3c3_16420	1.497	0.00134777	unknown
	Pp3c8_6990	1.49263	1.46e-09	SUGAR TRANSPORT PROTEIN 10-RELATED
	Pp3c22_1540	1.49241	3.72e-10	CELL ADHESION MOLECULE
	Pp3c15_17290	1.49214	0.0059136	unknown
	Pp3c9_2020	1.49068	1.39e-07	AP2 domain (AP2)
	Pp3c1_32230	1.49037	4.56e-09	RING-H2 FINGER PROTEIN ATL60
	Pp3c3_14420	1.4888	5.04e-07	DnaJ homolog subfamily C member 11 (DNAJC11)
	Pp3c3_31530	1.48871	0.00982895	unknown
	Pp3c1_24890	1.48793	7.57e-06	unknown
	Pp3c14_190	1.48719	0.024117	unknown
	Pp3c18_1800	1.4866	1.13e-09	AP2 domain (AP2)
	Pp3c20_3270	1.48652	2.76e-08	unknown
	Pp3c24_2580	1.4847	0.000426995	RECEPTOR LIKE PROTEIN 3-RELATED
	Pp3c2_27480	1.48256	5.12e-10	Protein kinase domain (Pkinase) // Leucine rich repeat (LRR_8)
	Pp3s124_100	1.48255	0.00297603	CYTOCHROME P450 76C2-RELATED
	Pp3c10_14730	1.48154	0.0326785	unknown
	Pp3c17_17840	1.4798	4.48e-08	OMEGA-3 FATTY ACID DESATURASE, ENDOPLASMIC RETICULUM
	Pp3c15_25570	1.47957	0.019526	unknown
	Pp3c13_24440	1.47944	4.79e-07	Cupin domain (Cupin_2)
	Pp3c10_9790	1.47814	2.2e-09	AP2 domain (AP2)
	Pp3c10_6490	1.47693	3.8e-07	ABC TRANSPORTER C FAMILY MEMBER 10
	Pp3c19_5960	1.47681	0.00138503	unknown
	Pp3c16_12360	1.47668	0.00382984	unknown
	Pp3c13_11180	1.47642	3.31e-09	PROTEIN KINASE FAMILY PROTEIN
	Pp3c14_21410	1.47542	6.05e-10	3-ketoacyl-CoA synthase (KCS)
	Pp3c9_16610	1.47424	2.91e-09	PROTEIN KINASE ATN1
	Pp3c16_23740	1.4701	0.00097669	Trans-cinnamate 4-monooxygenase / Cinnamic acid 4-monooxygenase
	Pp3c24_2393	1.46997	0.00016242	OXYSTEROL-BINDING PROTEIN-RELATED PROTEIN 1D
	Pp3c9_13290	1.46943	1.51e-08	solute carrier family 44 (choline transporter-like protein), member 2/4/5 (SLC44A2_4_5)
	Pp3c24_4040	1.46929	9.81e-07	unknown
	Pp3c10_25070	1.46836	2.07e-05	ADP-ribosylation factor 1 (ARF1)
	Pp3c8_20800	1.46766	2.05e-09	PROTEIN KINASE
	Pp3c4_10695	1.46743	0.00115208	unknown
	Pp3c1_12790	1.46727	9.36e-09	unknown
	Pp3c12_10600	1.46626	6.5e-10	Porphobilinogen synthase / Delta-aminolevulinic acid dehydratase
	Pp3c10_21020	1.46486	4.83e-10	unknown
	Pp3c18_11190	1.46484	2.57e-07	TRIHELIX TRANSCRIPTION FACTOR GTL1
	Pp3c25_4480	1.46449	1.04e-08	LEUCINE-RICH RECEPTOR-LIKE PROTEIN KINASE
	Pp3c6_17300	1.46429	5.42e-05	PROTEIN C20ORF24 RAB5-INTERACTING PROTEIN
	Pp3c3_24000	1.46351	2.55e-06	minor histocompatibility antigen H13 [EC:3.4.23.-] (HM13)
	Pp3c14_2420	1.46192	3.72e-08	unknown
	Pp3c8_230	1.4618	2.99e-10	ARSENITE INDUCUBLE RNA ASSOCIATED PROTEIN AIP-1-RELATED
	Pp3c2_18410	1.46177	0.0008086	GRAS domain family (GRAS)
	Pp3c12_18980	1.46048	9.98e-08	peptidyl-prolyl isomerase D [EC:5.2.1.8] (PPID, CYPD)
	Pp3c11_2770	1.46016	6.88e-05	[Myosin heavy-chain] kinase / Myosin II heavy-chain kinase
	Pp3c1_3300	1.45907	8.19e-09	solute carrier family 25 (mitochondrial oxoglutarate transporter), member 11 (SLC25A11, OGC)
	Pp3c13_5390	1.45899	1.37e-07	EF-hand domain pair (EF-hand_8)
	Pp3c11_23650	1.45839	9.38e-10	unknown
	Pp3c2_10920	1.45742	3.78e-07	uncharacterized protein (K06980)
	Pp3c8_25020	1.45696	0.000378899	Predicted transporter (major facilitator superfamily)
	Pp3c6_5030	1.45626	5.56e-08	E3 ubiquitin-protein ligase RFWD2 (RFWD2, COP1)
	Pp3c1_31630	1.45572	1.59e-08	ARMADILLO REPEAT ONLY 3
	Pp3c3_11090	1.45529	9.44e-10	Ankyrin repeats (3 copies) (Ank_ // Ankyrin repeats (many copies) (Ank_ // Domain of unknown function (PGG)
	Pp3c15_13550	1.45436	1.69e-09	Cyclohexyl-isocyanide hydratase / Isonitrile hydratase
	Pp3c20_19840	1.45434	0.0120323	unknown
	Pp3c18_1410	1.45378	3.22e-08	POLYOL TRANSPORTER 5
	Pp3c3_27940	1.45371	1.12e-08	WRKY transcription factor 33 (WRKY33)
	Pp3c18_13979	1.45287	0.0281949	unknown
	Pp3c1_14870	1.45206	1.48e-07	MACPF DOMAIN-CONTAINING PROTEIN CAD1
	Pp3c1_1080	1.45153	0.00661819	unknown
	Pp3c23_15920	1.44895	3.93e-07	unknown
	Pp3c3_29970	1.4488	3.23e-09	NAD(P)H dehydrogenase (quinone) (wrbA)
	Pp3c13_15520	1.44824	4.78e-08	WRKY FAMILY TRANSCRIPTION FACTOR-RELATED
	Pp3c13_4290	1.44777	3.73e-10	CELL DIVISION CONTROL PROTEIN 48 HOMOLOG D
	Pp3c20_16650	1.44636	7.28e-09	unknown
	Pp3c2_37210	1.44469	2.95e-08	PDDEXK-like family of unknown function (PDDEXK_6)
	Pp3c9_23280	1.44423	3.28e-08	ROOT PHOTOTROPISM PROTEIN 3
	Pp3c23_16220	1.4437	0.0152528	unknown
	Pp3c20_4170	1.44337	4.23e-08	CALCIUM-DEPENDENT PROTEIN KINASE 20
	Pp3c24_19310	1.44335	8.3e-09	INWARD RECTIFIER POTASSIUM CHANNEL
	Pp3c2_21580	1.44085	3.21e-09	OPTIC ATROPHY 3 PROTEIN OPA3 // SUBFAMILY NOT NAMED
	Pp3c2_14660	1.44049	0.00214309	unknown
	Pp3c9_8740	1.44046	8.08e-08	rhomboid domain-containing protein 1 [EC:3.4.21.-] (RHBDD1)
	Pp3c9_8990	1.4402	1.79e-05	HISTIDINE KINASE-, DNA GYRASE B-, AND HSP90-LIKE ATPASE FAMILY PROTEIN-RELATED
	Pp3c3_7980	1.43994	5.85e-08	ENDOGLUCANASE 10-RELATED
	Pp3c10_21630	1.43921	4.96e-08	epsin (EPN)
	Pp3c11_1560	1.43847	5.51e-09	C2 DOMAIN-CONTAINING PROTEIN-RELATED
	Pp3c2_2170	1.43837	3.21e-09	Non-specific protein-tyrosine kinase / Cytoplasmic protein tyrosine kinase
	Pp3c3_23960	1.43464	3.11e-09	syntaxin 5 (STX5)
	Pp3c19_5030	1.43464	7.36e-07	unknown
	Pp3c16_18330	1.43437	6.21e-08	IFA-BINDING PROTEIN
	Pp3c20_15090	1.43322	4.43e-08	Arabidopsis broad-spectrum mildew resistance protein RPW8 (RPW8)
	Pp3c23_21230	1.43309	4.12e-08	Catechol oxidase / Tyrosinase
	Pp3c3_23120	1.43183	1.71e-06	MYB FAMILY TRANSCRIPTION FACTOR APL
	Pp3c8_14810	1.43089	3.13e-07	Envelysin / Sea-urchin-hatching proteinase
	Pp3c5_23710	1.43078	1.6e-07	CGI-141-RELATED/LIPASE CONTAINING PROTEIN // SUBFAMILY NOT NAMED
	Pp3c11_23920	1.43072	4.83e-09	HEAT-LIKE REPEAT-CONTAINING PROTEIN
	Pp3c5_5620	1.4294	4.31e-08	unknown
	Pp3c22_8523	1.42886	1.27e-05	unknown
	Pp3c20_2890	1.4268	1.83e-07	unknown
	Pp3c6_8780	1.42612	0.0123961	CORE-2/I-BRANCHING BETA-1,6-N-ACETYLGLUCOSAMINYLTRANSFERASE FAMILY PROTEIN
	Pp3c8_19210	1.4257	0.00228976	unknown
	Pp3c13_2830	1.42492	0.011342	unknown
	Pp3c22_22050	1.42372	1.83e-06	UDP-N-acetylglucosamine 1-carboxyvinyltransferase / UDP-N-acetylglucosamine enoylpyruvyltransferase
	Pp3c9_4480	1.42287	2.3e-09	ANDROGEN-INDUCED PROTEIN 1-RELATED
	Pp3c2_16290	1.42264	0.0133144	unknown
	Pp3c5_20690	1.42202	1.96e-09	tubulin beta (TUBB)
	Pp3c25_15450	1.42185	3.1e-08	Flavonoid 3'-monooxygenase / Flavonoid 3'-hydroxylase
	Pp3c20_18130	1.42126	2.38e-09	No apical meristem (NAM) protein (NAM)
	Pp3c2_15960	1.42081	3.77e-07	ZINC FINGER FYVE DOMAIN CONTAINING PROTEIN // SUBFAMILY NOT NAMED
	Pp3c10_17310	1.41926	5e-09	HEAT SHOCK PROTEIN 70KDA // SUBFAMILY NOT NAMED
	Pp3c9_5351	1.41726	0.0212698	unknown
	Pp3c2_23890	1.41562	3.83e-08	Uncharacterized conserved protein
	Pp3c10_17070	1.41482	5e-09	actin, other eukaryote (ACTF)
	Pp3c14_23660	1.41449	9.23e-09	DNA POLYMERASE ETA
	Pp3c8_13450	1.41409	2.02e-05	EXPANSIN-A5
	Pp3c3_36660	1.41389	5.93e-09	unknown
	Pp3c17_8610	1.41363	0.0252206	MEKK and related serine/threonine protein kinases
	Pp3c10_15120	1.41307	0.000245245	Glycosyltransferase family 92 (Glyco_transf_92)
	Pp3c26_950	1.41302	1.78e-07	Protein tyrosine kinase (Pkinase_Tyr) // Leucine rich repeat (LRR_8)
	Pp3c5_23290	1.41249	1.85e-09	PROTEIN TRICHOME BIREFRINGENCE-LIKE 25-RELATED
	Pp3c3_23790	1.411	1.75e-08	phytochrome B (PHYB)
	Pp3c3_1820	1.41054	0.000589969	UDP-glucose 4-epimerase / Uridine diphospho-galactose-4-epimerase // UDP-arabinose 4-epimerase
	Pp3c18_5090	1.40941	3.35e-06	unknown
	Pp3c4_140	1.4094	4.1e-09	interleukin-1 receptor-associated kinase 1 (IRAK1)
	Pp3c3_19550	1.40827	4.59e-08	O-FUCOSYLTRANSFERASE FAMILY PROTEIN
	Pp3c10_25590	1.40826	4.55e-08	F-BOX ONLY PROTEIN 13
	Pp3c19_5700	1.40772	4.82e-05	calcium binding protein 39 (CAB39, MO25)
	Pp3c22_1850	1.40745	0.0356141	TETRATRICOPEPTIDE REPEAT PROTEIN 21 HOMOLOG
	Pp3c16_300	1.40657	5.25e-09	HYBRID SIGNAL TRANSDUCTION HISTIDINE KINASE J
	Pp3c20_2485	1.40611	7.84e-06	unknown
	Pp3c11_15430	1.40603	7.37e-09	DIHYDROSPHINGOSINE 1-PHOSPHATE PHOSPHATASE LCB3-RELATED
	Pp3c7_15150	1.40602	3.78e-06	BIFUNCTIONAL ARGININE DEMETHYLASE AND LYSYL-HYDROXYLASE JMJD6
	Pp3c3_24020	1.40522	4.23e-06	minor histocompatibility antigen H13 [EC:3.4.23.-] (HM13)
	Pp3c26_440	1.40396	8.77e-05	WRC (WRC)
	Pp3c20_9370	1.40312	0.00927338	BETA CATENIN-RELATED ARMADILLO REPEAT-CONTAINING
	Pp3c1_38210	1.40277	6.16e-09	Domain of unknown function (DUF422 (DUF4228)
	Pp3c13_23280	1.39996	1.47e-07	DnaJ homolog subfamily C member 7 (DNAJC7)
	Pp3c3_24030	1.39945	1.24e-08	unknown
	Pp3c7_1720	1.39919	0.0282684	MYC
	Pp3c26_5230	1.39729	0.0162495	unknown
	Pp3c4_15100	1.3972	0.00167435	METHYLTRANSFERASE-RELATED
	Pp3c7_26350	1.39709	8.24e-10	Protein kinase domain (Pkinase) // LysM domain (LysM)
	Pp3c11_12240	1.39602	9.11e-06	NUCLEAR TRANSPORT FACTOR 2-LIKE PROTEIN
	Pp3c11_7730	1.39544	0.000719132	unknown
	Pp3c5_24680	1.39263	1.3e-05	unknown
	Pp3c1_30760	1.39146	6.97e-05	SYNAPTOSOMAL-ASSOCIATED PROTEIN-RELATED
	Pp3c7_14120	1.39086	7.64e-05	unknown
	Pp3c2_31840	1.39058	0.000650415	unknown
	Pp3c18_17810	1.39019	2.74e-08	2-OXOGLUTARATE (2OG) AND FE(II)-DEPENDENT OXYGENASE SUPERFAMILY PROTEIN
	Pp3c24_7330	1.38984	0.0384214	unknown
	Pp3c1_8140	1.38915	0.0228169	unknown
	Pp3c23_2063	1.38908	0.0209213	METHYLTRANSFERASE PMT24-RELATED
	Pp3c23_5980	1.38874	9.5e-05	Uncharacterized conserved protein
	Pp3c4_31330	1.38851	0.000550125	unknown
	Pp3c1_42150	1.38719	0.00507544	SERINE/THREONINE-PROTEIN KINASE WNK WITH NO LYSINE -RELATED // SUBFAMILY NOT NAMED
	Pp3c1_38860	1.38708	0.000249973	unknown
	Pp3c4_17970	1.38466	4.82e-09	Small EDRK-rich protein H4F5
	Pp3c1_24660	1.38223	7.44e-06	unknown
	Pp3c2_19690	1.38197	4.56e-10	HYDROLASE, ALPHA/BETA FOLD FAMILY PROTEIN
	Pp3c2_21270	1.38157	1.44e-07	C2 domain (C // Phospholipase D Active site motif (PLDc) // Phospholipase D C terminal (PLD_C) // PLD-like domain (PLDc_2)
	Pp3c8_16660	1.38154	3.96e-09	DNA damage-binding protein 2 (DDB2)
	Pp3c18_4930	1.38147	5.89e-09	unknown
	Pp3c2_780	1.38117	7.63e-06	Protein kinase domain (Pkinase) // NB-ARC domain (NB-ARC) // Leucine rich repeat (LRR_8)
	Pp3c11_1350	1.3799	1.55e-05	beta-glucosidase (E3.2.1.21)
	Pp3c1_25920	1.37922	1.55e-07	unknown
	Pp3c2_30630	1.37743	4.58e-08	unknown
	Pp3c23_10870	1.37737	3.8e-08	BYPASS1-RELATED PROTEIN-RELATED
	Pp3c14_25980	1.37727	1.94e-07	OBP3-RESPONSIVE PROTEIN 4
	Pp3c5_15180	1.37667	7.05e-09	GDPmannose 4,6-dehydratase (gmd, GMDS)
	Pp3c13_17650	1.37446	0.00174853	unknown
	Pp3c13_2330	1.37446	1e-06	hypothetical protein (K09131)
	Pp3c8_1070	1.37415	9.53e-10	GENOMIC DNA, CHROMOSOME 3, P1 CLONE:MMM17-RELATED
	Pp3c16_20970	1.37344	6.87e-07	HISTONE-LYSINE N-METHYLTRANSFERASE, H3 LYSINE-9 SPECIFIC SUVH5-RELATED
	Pp3c5_4760	1.37272	1.83e-08	PROTEIN Y41E3.1, ISOFORM A
	Pp3c12_22990	1.37227	1.36e-08	Non-specific serine/threonine protein kinase / Threonine-specific protein kinase
	Pp3c8_21600	1.3705	0.00870309	glyceraldehyde 3-phosphate dehydrogenase (GAPDH, gapA)
	Pp3c24_11130	1.36887	7.37e-09	unknown
	Pp3c3_26220	1.3685	5.34e-06	Sugar transporter/spinster transmembrane protein
	Pp3c3_20390	1.36808	3.07e-08	CYCLIC NUCLEOTIDE-GATED ION CHANNEL 19-RELATED
	Pp3c4_17670	1.36625	4.07e-09	Histidine decarboxylase / L-histidine carboxy-lyase
	Pp3c3_15040	1.36546	9.22e-05	WRKY DNA -binding domain (WRKY)
	Pp3c11_1440	1.36514	1.64e-09	Leucine Rich Repeat (LRR_ // Protein tyrosine kinase (Pkinase_Tyr) // Leucine rich repeat N-terminal domain (LRRNT_ // Leucine rich repeat (LRR_8)
	Pp3c8_12320	1.36501	2.26e-08	ATP-dependent Clp protease ATP-binding subunit ClpB (clpB)
	Pp3c11_9590	1.36419	0.000242769	Leucine-zipper of ternary complex factor MIP1 (Lzipper-MIP1)
	Pp3c5_26610	1.3641	1.89e-08	unknown
	Pp3c16_23100	1.36391	0.00147882	unknown
	Pp3c14_11570	1.36391	0.00620789	fructokinase (E2.7.1.4, scrK)
	Pp3c19_12230	1.36387	4.28e-09	Glucan endo-1,3-beta-D-glucosidase / Laminarinase
	Pp3c17_12000	1.36358	1.17e-08	GLYCOSYLTRANSFERASE 14 FAMILY MEMBER
	Pp3c1_32060	1.36323	7.85e-08	solute carrier family 45, member 1/2/4 (SLC45A1_2_4)
	Pp3c20_4190	1.36136	0.00466186	unknown
	Pp3c7_11260	1.36091	4.3e-09	PTI1-LIKE TYROSINE-PROTEIN KINASE 1-RELATED
	Pp3c21_2240	1.36003	2.96e-09	MEMBRANE PROTEIN CH1 RELATED
	Pp3c9_23430	1.36001	3.86e-09	unknown
	Pp3c3_17970	1.35938	1.7e-06	HEAVY METAL TRANSPORT/DETOXIFICATION DOMAIN-CONTAINING PROTEIN
	Pp3c13_21410	1.35867	1.12e-08	Citrate (Si)-synthase / Citrate oxaloacetate-lyase ((pro-3S)-CH(2)COO->acetyl-CoA)
	Pp3c1_7630	1.35845	1.36e-07	PHRAGMOPLAST ORIENTING KINESIN-1
	Pp3c14_17730	1.35809	3.86e-09	ceramide kinase (E2.7.1.138, CERK)
	Pp3c23_240	1.35775	1.71e-09	unknown
	Pp3c3_20160	1.35625	9.69e-10	unknown
	Pp3c7_6540	1.35612	1.24e-05	unknown
	Pp3c25_5770	1.35586	2.03e-09	TRANSMEMBRANE EMP24 DOMAIN-CONTAINING PROTEIN P24BETA2
	Pp3c20_4249	1.35522	0.0129876	unknown
	Pp3c15_1281	1.35454	0.0264351	unknown
	Pp3c3_16820	1.35241	8.25e-09	BASIC REGION/LEUCINE ZIPPER MOTIF PROTEIN 49
	Pp3c11_6020	1.35174	1.21e-08	unknown
	Pp3c27_8220	1.35079	1.66e-05	unknown
	Pp3c3_23990	1.35074	5.85e-07	unknown
	Pp3c6_26460	1.35049	3.67e-05	Protein-L-isoaspartate(D-aspartate) O-methyltransferase / Protein L-isoaspartyl methyltransferase
	Pp3c16_13530	1.35016	2.18e-08	26S PROTEASOME NON-ATPASE REGULATORY SUBUNIT 9
	Pp3c12_21880	1.3477	4.33e-06	MAP KINASE-ACTIVATED PROTEIN KINASE 5
	Pp3c1_6640	1.34698	1.59e-08	3-deoxy-7-phosphoheptulonate synthase / Phospho-2-oxo-3-deoxyheptonate aldolase
	Pp3c27_2420	1.34591	5.22e-08	Predicted membrane protein
	Pp3c12_20420	1.34509	1.14e-08	ALPHA KINASE/ELONGATION FACTOR 2 KINASE // SUBFAMILY NOT NAMED
	Pp3c6_16660	1.34501	0.0186914	AP2 domain (AP2)
	Pp3c20_7369	1.34451	0.0306769	unknown
	Pp3c10_11170	1.34426	6.03e-08	FIVE-SPAN TRANSMEMBRANE PROTEIN M83
	Pp3c12_12310	1.34376	0.00122851	unknown
	Pp3c1_8130	1.34239	0.000379276	unknown
	Pp3c10_17810	1.34158	0.000191528	YTH YT521-B HOMOLOGY DOMAIN-CONTAINING // SUBFAMILY NOT NAMED
	Pp3c27_70	1.34062	0.000229274	tRNA dimethylallyltransferase (miaA, TRIT1)
	Pp3c27_6391	1.33983	0.00358125	D-galacturonate reductase / GalUR
	Pp3c15_3590	1.33964	1.08e-08	CALCIUM-DEPENDENT PROTEIN KINASE 16-RELATED
	Pp3c19_4870	1.33953	5.61e-08	DYNAMIN-RELATED PROTEIN 1C
	Pp3c13_11640	1.33951	0.00580569	Remorin, C-terminal region (Remorin_C)
	Pp3c3_20960	1.33945	1.33e-06	ALPHA KINASE/ELONGATION FACTOR 2 KINASE // SUBFAMILY NOT NAMED
	Pp3c2_730	1.33887	2.11e-06	SERINE-THREONINE PROTEIN KINASE // SUBFAMILY NOT NAMED
	Pp3c20_20350	1.33886	1.29e-07	CARBOHYDRATE-BINDING X8 DOMAIN-CONTAINING PROTEIN
	Pp3c14_19430	1.33819	2.91e-09	hypoxia up-regulated 1 (HYOU1)
	Pp3c7_6530	1.33788	0.00158639	unknown
	Pp3c19_2400	1.33579	0.0346058	unknown
	Pp3c22_6530	1.33571	5.06e-07	PYRUVATE KINASE
	Pp3c9_22930	1.33405	1.35e-08	STEROIDOGENIC ACUTE REGULATORY-LIKE PROTEIN 1
	Pp3c3_13190	1.33317	7.63e-08	Glycoprotein-N-acetylgalactosamine 3-beta-galactosyltransferase
	Pp3c7_25050	1.33278	1.65e-05	Cupin domain (Cupin_2)
	Pp3c3_8540	1.33239	3.81e-07	14-3-3 protein epsilon (YWHAE)
	Pp3c22_22416	1.33162	0.000318804	unknown
	Pp3c4_22490	1.33066	2.74e-08	allene oxide cyclase (AOC)
	Pp3c18_12630	1.32988	4.54e-08	Dual-specificity kinase
	Pp3c11_10040	1.32963	3.52e-05	unknown
	Pp3c2_9250	1.32951	7.06e-06	ARMADILLO REPEAT ONLY 3
	Pp3c1_36390	1.3284	3.23e-09	ADP-RIBOSYLATION FACTOR 2
	Pp3c25_7430	1.3272	2.12e-08	Ras-related protein Rab-8A (RAB8A, MEL)
	Pp3c1_9970	1.32639	9.56e-08	unknown
	Pp3c2_9700	1.32487	0.000358232	WRKY TRANSCRIPTION FACTOR 38-RELATED
	Pp3c8_17420	1.32391	1.02e-05	METHYLTRANSFERASE // SUBFAMILY NOT NAMED
	Pp3c13_19690	1.32328	0.0454348	unknown
	Pp3c13_18360	1.32281	1.1e-08	unknown
	Pp3c6_12430	1.32271	6.33e-05	unknown
	Pp3c5_24130	1.32256	8.86e-08	VACUOLE MEMBRANE PROTEIN 1
	Pp3c1_24420	1.32111	3.3e-08	F-box domain (F-box)
	Pp3c20_13310	1.3207	7.73e-09	FKBP-ASSOCIATED PROTEIN
	Pp3c8_13190	1.31973	5.76e-09	prenylcysteine alpha-carboxyl methylesterase (PCME)
	Pp3c24_6680	1.31895	7.69e-06	unknown
	Pp3c26_4790	1.31839	1.03e-08	TRANSALDOLASE-RELATED
	Pp3c27_4530	1.31756	0.0137849	REDOX-REGULATORY PROTEIN FAM213A
	Pp3c14_6150	1.31669	1.12e-08	hexokinase (HK)
	Pp3c3_27710	1.31651	0.0248293	unknown
	Pp3c9_18211	1.31602	0.000193751	unknown
	Pp3c22_20330	1.31547	0.00301147	unknown
	Pp3c22_2370	1.31391	2.21e-09	Dynamin GTPase
	Pp3c25_10450	1.31288	1.88e-09	unknown
	Pp3c4_4670	1.31191	0.0139802	UBP1-ASSOCIATED PROTEIN 2C
	Pp3c12_13870	1.31163	7.11e-06	unknown
	Pp3c10_11740	1.30999	1.69e-08	UDP-glucuronate decarboxylase / UDP-glucuronic acid decarboxylase
	Pp3c24_20100	1.30966	0.000225796	unknown
	Pp3c13_23230	1.30857	0.0131461	unknown
	Pp3c12_18470	1.3083	0.00970247	hydroquinone glucosyltransferase [EC:2.4.1.218] Glc b1- hydroquinone (E2.4.1.218)
	Pp3c27_2970	1.30516	1.04e-08	EXPRESSED PROTEIN
	Pp3c26_500	1.30458	1.48e-06	EPIDIDYMAL MEMBRANE PROTEIN E9-RELATED
	Pp3c2_11890	1.30449	5.37e-05	cyclic nucleotide gated channel, other eukaryote (CNGF)
	Pp3c11_5030	1.30387	0.0122571	unknown
	Pp3c23_14220	1.30366	0.000291446	LRR RECEPTOR-LIKE SERINE/THREONINE-PROTEIN KINASE RKF3-RELATED
	Pp3c20_15580	1.30307	7.08e-05	unknown
	Pp3c23_15760	1.30293	3.39e-05	U-BOX DOMAIN-CONTAINING PROTEIN 12-RELATED
	Pp3c24_14851	1.30234	0.000507502	unknown
	Pp3c2_31270	1.3019	0.00909645	unknown
	Pp3c11_12330	1.3017	4.17e-08	ZINC FINGER FYVE DOMAIN CONTAINING PROTEIN // SUBFAMILY NOT NAMED
	Pp3c1_36490	1.30115	4.86e-09	FOLATE-BIOPTERIN TRANSPORTER 7-RELATED
	Pp3c3_29790	1.30107	2.16e-09	Strictosidine synthase / Strictosidine synthetase
	Pp3c22_13400	1.30039	1.07e-06	PHOSPHOLIPASE D DELTA
	Pp3c2_26790	1.29936	0.00523329	CYCLIC DOF FACTOR 4-RELATED
	Pp3c20_17310	1.29854	1.19e-07	F-BOX ONLY PROTEIN 13
	Pp3c4_18510	1.29833	1.98e-08	Protein tyrosine kinase (Pkinase_Tyr) // Carbohydrate-binding protein of the ER (Malectin_like)
	Pp3c4_7710	1.29777	3.63e-05	H+/oligopeptide symporter
	Pp3c12_7920	1.29722	3.2e-09	UNCHARACTERIZED NODULIN-LIKE PROTEIN // SUBFAMILY NOT NAMED
	Pp3c14_15620	1.29604	0.0359932	unknown
	Pp3c6_1310	1.29525	0.00447362	NAC DOMAIN-CONTAINING PROTEIN 12
	Pp3c17_18860	1.29516	1.69e-05	PLASTID DIVISION PROTEIN PDV2
	Pp3c12_6500	1.29506	2.1e-09	Transmembrane protein 18 (TMEM18)
	Pp3c19_19400	1.29457	2.52e-06	Protein of unknown function DUF260 (DUF260)
	Pp3c19_9770	1.29457	1.69e-08	ferredoxin--NADP+ reductase (petH)
	Pp3c13_4710	1.29417	1.49e-07	RING FINGER DOMAIN-CONTAINING
	Pp3c2_2821	1.29399	2.74e-07	unknown
	Pp3c5_21240	1.29397	1.43e-09	CGI-141-RELATED/LIPASE CONTAINING PROTEIN // SUBFAMILY NOT NAMED
	Pp3c1_20880	1.29378	1.26e-06	CHLOROPLAST CHAPERONIN 10
	Pp3c9_14980	1.29307	0.000680145	Starch synthase / Starch (bacterial glycogen) synthase
	Pp3c8_21800	1.29065	4.37e-07	mitochondrial import inner membrane translocase subunit TIM50 (TIM50)
	Pp3c26_12890	1.29045	3.51e-09	RECEPTOR LIKE PROTEIN 4
	Pp3c4_30080	1.28956	0.011573	unknown
	Pp3c11_24570	1.28893	5.74e-09	BAR domain (BAR)
	Pp3c2_21100	1.28876	1.43e-09	NADH-CYTOCHROME B5 REDUCTASE // SUBFAMILY NOT NAMED
	Pp3c16_13280	1.28839	0.00577204	AP2 domain (AP2)
	Pp3c4_21340	1.28785	0.00140463	PROTEIN NRT1/ PTR FAMILY 6.3
	Pp3c22_8260	1.28775	5.22e-08	GLYCINE-RICH PROTEIN
	Pp3c13_23990	1.28688	2.16e-06	unknown
	Pp3c8_2850	1.2861	1.31e-08	xyloglucan 6-xylosyltransferase [EC:2.4.2.39] Xyl a1-6 Glc (XXT)
	Pp3c19_16060	1.28567	9.82e-08	SCARECROW-LIKE PROTEIN 9
	Pp3c24_20430	1.28539	0.000150197	unknown
	Pp3c18_16090	1.28505	4.85e-06	HISTONE-LYSINE N-METHYLTRANSFERASE SUVR3
	Pp3c14_26060	1.2834	2.63e-08	solute carrier family 25 (mitochondrial adenine nucleotide translocator), member 4/5/6/31 (SLC25A4S, ANT)
	Pp3c20_9009	1.28317	0.0122984	unknown
	Pp3c8_14130	1.28303	3.04e-07	EMB
	Pp3c14_12270	1.28255	2.95e-08	beta-mannan synthase [EC:2.4.1.32] Man b1-4 Man (CSLA)
	Pp3c22_12350	1.2821	1.37e-08	Protein kinase domain (Pkinase) // Di-glucose binding within endoplasmic reticulum (Malectin) // Leucine rich repeat (LRR_8)
	Pp3c8_24460	1.28073	5.49e-05	UDP-glucose 4-epimerase / Uridine diphospho-galactose-4-epimerase // UDP-arabinose 4-epimerase
	Pp3c27_2140	1.2807	0.0289014	unknown
	Pp3c20_2600	1.28029	2.57e-07	nucleotide exchange factor SIL1 (SIL1, SLS1)
	Pp3c26_11580	1.2796	0.0180166	unknown
	Pp3c21_18820	1.27925	4.78e-06	heat shock transcription factor, other eukaryote (HSFF)
	Pp3c22_21810	1.27775	6.65e-06	unknown
	Pp3c2_2790	1.27763	3.37e-06	BETA-1,3-GLUCANASE 1-RELATED
	Pp3c20_23580	1.27759	1.18e-06	Mannan endo-1,6-alpha-mannosidase / Exo-1,6-beta-mannanase
	Pp3c2_16410	1.27742	2.71e-07	Helix-loop-helix DNA-binding domain (HLH)
	Pp3c18_2600	1.2765	0.000145589	PDDEXK-like family of unknown function (PDDEXK_6)
	Pp3c15_20210	1.27637	4.56e-07	Uncharacterized alpha/beta hydrolase domain (DUF223 (DUF2235)
	Pp3c12_13020	1.27625	1.01e-09	Protein of unknown function DUF260 (DUF260)
	Pp3c18_4430	1.27521	2.44e-09	ALPHA KINASE/ELONGATION FACTOR 2 KINASE // SUBFAMILY NOT NAMED
	Pp3c16_7320	1.27446	2.09e-06	Pectate lyase superfamily protein (Pectate_lyase_3)
	Pp3c4_27940	1.27433	1.44e-06	unknown
	Pp3c3_13060	1.27257	2.64e-09	CTP synthase (pyrG, CTPS)
	Pp3c9_14060	1.27196	4.23e-07	Protein of unknown function (DUF96 (DUF962)
	Pp3c5_3810	1.27173	3.35e-08	unknown
	Pp3c21_11570	1.27025	5.87e-09	unknown
	Pp3c12_25650	1.26891	3.03e-08	Legume lectin domain (Lectin_legB) // Protein tyrosine kinase (Pkinase_Tyr)
	Pp3c18_14340	1.26875	2.51e-09	U-BOX DOMAIN-CONTAINING PROTEIN 2-RELATED
	Pp3c25_8700	1.26821	1.82e-09	SECRETORY CARRIER-ASSOCIATED MEMBRANE PROTEIN SCAMP
	Pp3c3_25940	1.26733	4.8e-08	Ras-related protein Rab-6A (RAB6A)
	Pp3c3_1460	1.26723	5.08e-07	LEUCINE-RICH REPEAT-CONTAINING PROTEIN
	Pp3c1_12130	1.26717	0.00104774	unknown
	Pp3c15_16520	1.26488	9.51e-05	unknown
	Pp3c23_13660	1.26481	1.65e-07	Phospholipase A( / Phospholipase A1
	Pp3c19_7660	1.26478	5.26e-09	PROTEIN IQ-DOMAIN 17-RELATED
	Pp3c19_8880	1.26473	0.0244475	unknown
	Pp3c16_26080	1.26432	2.08e-08	unknown
	Pp3c7_15470	1.26362	2.68e-08	Glycoprotein-N-acetylgalactosamine 3-beta-galactosyltransferase
	Pp3c2_19660	1.26174	2.18e-08	Ca2+:H+ antiporter (chaA, CAX)
	Pp3c16_20920	1.26168	0.00510871	type II pantothenate kinase (coaW)
	Pp3c9_740	1.25936	0.0315005	unknown
	Pp3c16_20923	1.25902	5.53e-05	type II pantothenate kinase (coaW)
	Pp3c3_1350	1.25803	0.0476186	Apoptotic ATPase
	Pp3c11_10320	1.25775	8.91e-08	serine/threonine kinase 19 [EC:2.7.11.1] (STK19)
	Pp3c12_24020	1.25763	1.28e-05	unknown
	Pp3c17_15630	1.2534	0.000358837	TIR domain (TIR_2)
	Pp3c7_1580	1.25316	0.0235903	unknown
	Pp3c5_22420	1.25299	4.57e-07	Protein of unknown function (DUF108 (DUF1084)
	Pp3c18_7710	1.25258	0.0230818	unknown
	Pp3c19_4858	1.25197	0.00188856	unknown
	Pp3c5_19700	1.25176	0.00398491	Uncharacterized conserved coiled-coil protein
	Pp3c14_20160	1.25092	1.02e-06	unknown
	Pp3c9_4620	1.25084	0.000205179	CALCIUM-DEPENDENT PROTEIN KINASE 16-RELATED
	Pp3c6_17690	1.25053	2.76e-09	prohibitin 2 (PHB2)
	Pp3c3_28810	1.25	1.33e-07	unknown
	Pp3c21_13220	1.24971	8.04e-05	DIACYLGLYCEROL O-ACYLTRANSFERASE 1
	Pp3c5_8210	1.24915	0.00345242	F17F16.3 PROTEIN
	Pp3c20_16540	1.24768	1.61e-07	unknown
	Pp3c23_14820	1.24579	3.68e-09	LIPID PHOSPHATE PHOSPHATASE
	Pp3c1_11910	1.24525	0.0210394	unknown
	Pp3c11_1840	1.24261	3.22e-09	WRKY DNA -binding domain (WRKY)
	Pp3c26_8080	1.24206	4.1e-09	GLUCURONOXYLAN GLUCURONOSYLTRANSFERASE F8H-RELATED
	Pp3c3_884	1.24188	0.0173315	CATION/CALCIUM EXCHANGER 3-RELATED
	Pp3c13_17450	1.24148	2.22e-06	DNA-BINDING STOREKEEPER PROTEIN-LIKE PROTEIN-RELATED
	Pp3c26_2450	1.24145	1.2e-08	HEAVY METAL TRANSPORT/DETOXIFICATION DOMAIN-CONTAINING PROTEIN
	Pp3c8_21770	1.2406	6.08e-06	beta-aspartyl-peptidase (threonine type) [EC:3.4.19.5] (iaaA, ASRGL1)
	Pp3c18_2040	1.2397	2.12e-06	CORE-2/I-BRANCHING BETA-1,6-N-ACETYLGLUCOSAMINYLTRANSFERASE FAMILY PROTEIN
	Pp3c22_15400	1.23961	4.21e-06	Deoxyribonuclease I / Thymonuclease
	Pp3c17_20330	1.2385	4.13e-06	NADH-UBIQUINONE OXIDOREDUCTASE FLAVOPROTEIN 1 NDUFV1 // SUBFAMILY NOT NAMED
	Pp3c25_13450	1.23728	3.83e-05	Transcription factor EMX1 and related HOX domain proteins
	Pp3c22_8430	1.23538	5.77e-06	CYTOCHROME C // SUBFAMILY NOT NAMED
	Pp3c4_15950	1.23535	5.07e-08	unknown
	Pp3c7_23020	1.23484	8.95e-09	DNA repair protein RAD50, ABC-type ATPase/SMC superfamily
	Pp3c1_23370	1.23422	2.41e-08	Unspecific monooxygenase / Xenobiotic monooxygenase
	Pp3c2_1030	1.2335	0.0255908	Non-specific protein-tyrosine kinase / Cytoplasmic protein tyrosine kinase
	Pp3c22_13190	1.23287	1.03e-06	Late embryogenesis abundant protein (LEA_2)
	Pp3c8_15750	1.23166	3.33e-08	protein transport protein SEC61 subunit alpha (SEC61A)
	Pp3c19_15880	1.23157	1.9e-08	NUCLEAR TRANSPORT FACTOR 2 (NTF FAMILY PROTEIN
	Pp3c14_12730	1.22927	5.08e-05	SERINE-RICH PROTEIN-LIKE PROTEIN
	Pp3c15_24340	1.22804	5.58e-09	sucrose-phosphate synthase (E2.4.1.14)
	Pp3c15_23900	1.22632	1.48e-07	glutathione S-transferase (GST, gst)
	Pp3c18_18670	1.22378	2.77e-08	C2 domain (C2)
	Pp3c15_23760	1.2224	6.48e-09	UDP-arabinopyranose mutase
	Pp3c3_21840	1.22175	4.11e-06	NADH dehydrogenase [ubiquinone] 1 alpha subcomplex assembly factor 1 (NDUFAF1, CIA30)
	Pp3c19_4390	1.21961	9.72e-08	MUCIN-12
	Pp3c25_540	1.2191	2.37e-08	translocon-associated protein subunit alpha (SSR1)
	Pp3c19_17350	1.21696	0.00278085	unknown
	Pp3c13_8140	1.21675	0.0114726	unknown
	Pp3c4_22140	1.21668	3.41e-09	LATE EMBRYOGENESIS ABUNDANT HYDROXYPROLINE-RICH GLYCOPROTEIN-RELATED
	Pp3c25_9020	1.21581	5.41e-09	mitogen-activated protein kinase kinase 1 (MAP2K1, MEK1)
	Pp3c13_14800	1.2158	2.08e-07	unknown
	Pp3c3_7860	1.21551	1.2e-05	Laccase / Urishiol oxidase // L-ascorbate oxidase / Ascorbase
	Pp3c19_5790	1.2152	6.81e-09	PLAC8 family (PLAC8)
	Pp3c26_10800	1.21506	1.51e-06	SEC1/MUNC18-LIKE (SM) FAMILY PROTEIN
	Pp3c26_11780	1.21467	7.07e-05	unknown
	Pp3c18_8320	1.21452	1.98e-07	NITROREDUCTASE FAMILY PROTEIN
	Pp3c11_470	1.21401	9.85e-09	CYTOCHROME P450 76C2-RELATED
	Pp3c11_6700	1.21336	0.0210774	CALMODULIN-BINDING RECEPTOR-LIKE CYTOPLASMIC KINASE 2
	Pp3c15_14920	1.21262	0.00577289	CHARGED MULTIVESICULAR BODY PROTEIN // SUBFAMILY NOT NAMED
	Pp3c22_22420	1.21126	1.11e-05	unknown
	Pp3c11_5050	1.2112	0.00113479	unknown
	Pp3c26_1170	1.20968	1.13e-08	lipopolysaccharide-induced tumor necrosis factor-alpha factor (LITAF)
	Pp3c7_10960	1.2092	6.46e-08	D-3-phosphoglycerate dehydrogenase (serA, PHGDH)
	Pp3c7_7370	1.20912	1.21e-08	TRANSMEMBRANE PROTEIN 214
	Pp3c21_10890	1.20823	3.78e-08	N-acylneuraminate-9-phosphatase (NANP)
	Pp3c4_16380	1.20784	9.94e-09	RETICULON-LIKE PROTEIN B10-RELATED
	Pp3c2_17580	1.20636	0.0259461	unknown
	Pp3c10_2580	1.20553	1.72e-07	Transferred entry: 1.1.1.330, 1.3.1.93, 2.3.1.199 and 4.2.1.134
	Pp3c11_26700	1.20529	5.95e-08	malate dehydrogenase (decarboxylating) (E1.1.1.39)
	Pp3c25_13150	1.20486	1.34e-08	C2 domain (C2)
	Pp3c16_15880	1.20423	3.35e-08	ferredoxin-nitrite reductase (nirA)
	Pp3c16_2270	1.20396	5.25e-09	Phosphoinositide 5-phosphatase / Type II inositol-1,4,5-trisphosphate 5-phosphatase
	Pp3c17_22200	1.20313	5.51e-07	glutamate decarboxylase (E4.1.1.15, gadB, gadA, GAD)
	Pp3c21_20640	1.2027	0.0028236	Inositol-polyphosphate 5-phosphatase / Type I inositol-polyphosphate phosphatase
	Pp3c7_1410	1.20251	5.16e-09	Stress responsive A/B Barrel Domain (Dabb)
	Pp3c22_15420	1.20187	2.48e-06	23S rRNA pseudouridine(955/2504/2580) synthase
	Pp3c11_5740	1.20133	5.68e-09	3-deoxy-7-phosphoheptulonate synthase / Phospho-2-oxo-3-deoxyheptonate aldolase
	Pp3c4_2660	1.20107	0.0169192	AP2 domain (AP2)
	Pp3c5_19550	1.19988	5.85e-09	AP2 domain (AP2)
	Pp3c20_15000	1.19878	4.65e-06	unknown
	Pp3c10_2430	1.19798	1.14e-07	protein xylosyltransferase (XYLT)
	Pp3c24_4410	1.19796	2.19e-07	CALCIUM/CALMODULIN-REGULATED RECEPTOR-LIKE KINASE
	Pp3c1_21000	1.19649	2.38e-08	PRA1 FAMILY PROTEIN B1-RELATED
	Pp3c27_3720	1.19583	9.48e-07	unknown
	Pp3c15_4220	1.19503	0.0346403	unknown
	Pp3c24_15000	1.19497	1.03e-07	CHITINASE-RELATED
	Pp3c14_21620	1.19433	3.67e-08	Homeobox domain (Homeobox) // Homeobox associated leucine zipper (HALZ)
	Pp3c9_6250	1.19384	3.7e-06	PDDEXK-like family of unknown function (PDDEXK_6)
	Pp3c20_10200	1.19362	8.33e-05	LOB DOMAIN-CONTAINING PROTEIN 3
	Pp3c25_5230	1.19339	6.09e-07	UDP-glucose 4,6-dehydratase (RHM)
	Pp3c1_7200	1.19276	0.000112457	unknown
	Pp3c24_3650	1.19274	0.000111926	F-box domain (F-box)
	Pp3c5_24650	1.19236	1.23e-06	unknown
	Pp3c16_14030	1.19188	1.23e-08	carboxypeptidase D [EC:3.4.17.22] (CPD)
	Pp3c22_3190	1.19081	0.0384269	ANKYRIN REPEAT DOMAIN-CONTAINING PROTEIN 27
	Pp3c26_380	1.19046	0.0166743	F-BOX ONLY PROTEIN 6
	Pp3c13_5370	1.18887	7.91e-06	Cell morphogenesis N-terminal (MOR2-PAG1_N)
	Pp3c23_3900	1.18852	1.08e-07	S-ADENOSYLMETHIONINE MITOCHONDRIAL CARRIER PROTEIN
	Pp3c5_16490	1.18774	6.11e-07	PLEKHH PROTEIN
	Pp3c5_14440	1.1874	3.09e-05	Dof domain, zinc finger (zf-Dof)
	Pp3c24_18230	1.18733	8.63e-05	UDP-glucose 6-dehydrogenase
	Pp3c10_4820	1.18621	0.000147272	RING FINGER AND CHY ZINC FINGER DOMAIN-CONTAINING PROTEIN 1 // SUBFAMILY NOT NAMED
	Pp3c18_11770	1.18574	2.53e-06	SNF2 , HELICASE AND ZINC-FINGER DOMAIN-CONTAINING PROTEIN-RELATED
	Pp3c6_23170	1.18564	0.0241761	LEUCINE-RICH RECEPTOR-LIKE PROTEIN KINASE
	Pp3c13_12530	1.18503	0.000473633	unknown
	Pp3c5_25700	1.1842	1.91e-08	TRANSMEMBRANE PROTEIN 128
	Pp3c4_3600	1.1839	0.0447094	chitinase (E3.2.1.14)
	Pp3c6_3530	1.18387	6.18e-07	Plastocyanin-like domain (Cu_bind_like)
	Pp3c9_570	1.1837	3.91e-05	ALPHA/BETA HYDROLASE FOLD-CONTAINING PROTEIN // SUBFAMILY NOT NAMED
	Pp3c20_9730	1.18203	4.13e-06	apyrase (APY1_2)
	Pp3c21_9380	1.1814	1.24e-05	glyceraldehyde 3-phosphate dehydrogenase (GAPDH, gapA)
	Pp3c4_12390	1.18134	6.05e-09	Guanylate kinase / Guanosine monophosphate kinase
	Pp3c8_12410	1.18074	8.66e-05	PHOSPHOLIPID-TRANSPORTING ATPASE 8-RELATED
	Pp3c24_690	1.17991	2.07e-07	unknown
	Pp3c11_20170	1.1799	2.19e-07	TRANSCRIPTION FACTOR BHLH121
	Pp3c10_12910	1.17885	0.000794302	glutaredoxin domain-containing cysteine-rich protein 1 (GRXCR1)
	Pp3c23_1810	1.17884	2.59e-06	UPF0060 MEMBRANE PROTEIN YNFA
	Pp3c27_8400	1.1774	1.24e-05	Transferase family (Transferase)
	Pp3c14_21040	1.17698	0.00078263	unknown
	Pp3c24_11850	1.176	0.00529074	unknown
	Pp3c3_35530	1.17548	0.000171854	CALMODULIN-BINDING TRANSCRIPTION ACTIVATOR CAMTA
	Pp3c17_11550	1.1754	2.86e-08	P-LOOP CONTAINING NUCLEOSIDE TRIPHOSPHATE HYDROLASES SUPERFAMILY PROTEIN
	Pp3c7_1610	1.17428	1.5e-07	unknown
	Pp3c25_9310	1.17358	1.05e-07	2-hydroxyglutarate dehydrogenase (E1.1.99.2)
	Pp3c8_22130	1.17319	2.83e-08	midasin (MDN1, REA1)
	Pp3c1_41250	1.17174	2.48e-05	CELLULOSE SYNTHASE-LIKE PROTEIN D1-RELATED
	Pp3c6_250	1.17146	1.09e-05	Bacterial-like globin (Bac_globin)
	Pp3c8_11260	1.17078	6.08e-07	PHOSPHATIDYLINOSITOL N-ACETYLGLUCOSAMINYLTRANSFERASE SUBUNIT P DOWN SYNDROME CRITICAL REGION PROTEIN 5 -RELATED
	Pp3c1_29810	1.17048	2.84e-08	ORGANIC CATION/CARNITINE TRANSPORTER 7
	Pp3c7_25350	1.16914	0.00036388	unknown
	Pp3c18_13900	1.16792	4.01e-07	ACTIN PATCHES DISTAL PROTEIN 1
	Pp3c27_8370	1.16698	3.71e-08	Glutaminyl-tRNA synthase (glutamine-hydrolyzing) / Glutamyl-tRNA(Gln) amidotransferase
	Pp3c20_1440	1.16524	9.95e-09	unknown
	Pp3c26_2330	1.16423	3.67e-05	LEGHEMOGLOBIN-RELATED
	Pp3c6_23656	1.1641	0.00541927	PROTEIN TIFY 10A-RELATED
	Pp3c4_27320	1.16389	2.54e-08	RING finger protein 170 (RNF170)
	Pp3c23_11520	1.16346	0.0210904	unknown
	Pp3c17_16730	1.16191	6.52e-08	ARMADILLO REPEAT ONLY 3
	Pp3c6_400	1.16167	4.3e-09	Alkane 1-monooxygenase / Omega-hydroxylase
	Pp3c18_20620	1.1616	0.0332504	unknown
	Pp3c6_15350	1.16154	0.0047594	rRNA 2'-O-methyltransferase fibrillarin (NOP1, FBL)
	Pp3c4_19370	1.16083	1.65e-08	ribosome production factor 2 (RPF2)
	Pp3c14_10400	1.16022	1e-08	RHOMBOID-RELATED // SUBFAMILY NOT NAMED
	Pp3c8_25400	1.1584	2.39e-08	ARSENITE INDUCUBLE RNA ASSOCIATED PROTEIN AIP-1-RELATED
	Pp3c15_3780	1.15763	2.21e-07	UMP/CMP kinase / Uridine monophosphate-cytidine monophosphate phosphotransferase // UMP kinase / Uridylate kinase
	Pp3c16_13700	1.15733	4.51e-08	unknown
	Pp3c16_9070	1.1548	8.98e-08	lactosylceramide 4-alpha-galactosyltransferase (A4GALT)
	Pp3c18_14740	1.15459	5.68e-06	origin recognition complex subunit 2 (ORC2)
	Pp3c5_12940	1.15427	4.15e-07	39S RIBOSOMAL PROTEIN L11, MITOCHONDRIAL
	Pp3c13_990	1.15275	1.03e-06	Non-specific serine/threonine protein kinase / Threonine-specific protein kinase
	Pp3c26_2600	1.15196	0.00038693	GT-2-RELATED PROTEIN
	Pp3c25_12650	1.15189	0.000105513	X-BOX TRANSCRIPTION FACTOR-RELATED // SUBFAMILY NOT NAMED
	Pp3c10_23470	1.15078	7.34e-07	NAD(P)H dehydrogenase (quinone) (wrbA)
	Pp3c18_7100	1.15022	6.91e-06	E3 UBIQUITIN-PROTEIN LIGASE ATL42-RELATED
	Pp3c18_60	1.14992	1.41e-08	ribosome biogenesis protein ENP2 (NOL10, ENP2)
	Pp3c1_31540	1.14978	0.000545846	Glucose-1-phosphate adenylyltransferase / ADP-glucose synthase
	Pp3c16_25090	1.14843	1.02e-05	GALACTURONOSYLTRANSFERASE-LIKE 8-RELATED
	Pp3c21_8810	1.14839	1.47e-06	GLUTAMINE SYNTHETASE // SUBFAMILY NOT NAMED
	Pp3c25_3390	1.14783	4.13e-09	unknown
	Pp3c2_38150	1.14721	1.76e-06	F-box domain (F-box)
	Pp3c7_600	1.14597	0.0164751	unknown
	Pp3c13_170	1.14596	4.24e-07	unknown
	Pp3c14_17710	1.14489	2.34e-07	Cucumisin
	Pp3c6_15090	1.14471	6.97e-05	Pyruvate carboxylase / Pyruvic carboxylase
	Pp3c8_19214	1.14333	0.00398552	unknown
	Pp3c24_12060	1.14083	3.45e-08	DNA helicase MCM8 [EC:3.6.4.12] (MCM8)
	Pp3c1_4470	1.14061	3.03e-08	unknown
	Pp3c1_6070	1.14059	2.87e-08	RING finger and CHY zinc finger domain-containing protein 1 (RCHY1, PIRH2)
	Pp3c19_9460	1.14011	3.88e-05	E3 ubiquitin-protein ligase MUL1 [EC:6.3.2.19] (MUL1)
	Pp3c17_19520	1.13991	2.57e-07	ATP-dependent DNA helicase (HELLS, DDM1)
	Pp3c21_14490	1.13967	1.37e-07	RNA polymerase I-specific transcription initiation factor RRN3 (RRN3, TIFIA)
	Pp3c8_21830	1.13967	8.21e-09	MITOCHONDRIAL PHOSPHATE CARRIER PROTEIN 1, MITOCHONDRIAL
	Pp3c2_13880	1.13937	1.04e-08	Copine (Copine) // Zinc finger, C3HC4 type (RING finger) (zf-C3HC4_3)
	Pp3c23_20200	1.13936	0.0162919	glyceraldehyde 3-phosphate dehydrogenase (GAPDH, gapA)
	Pp3c22_15560	1.13842	0.000603062	ATP-binding cassette, subfamily G (WHITE), member 2 (ABCG2)
	Pp3c7_25400	1.13814	3.9e-09	membrane-associated progesterone receptor component (PGRMC1_2)
	Pp3c9_7720	1.13814	0.0271672	Xyloglucan:xyloglucosyl transferase / Xyloglucan endotransglycosylase
	Pp3c4_30040	1.13645	9.27e-07	E3 ubiquitin-protein ligase BAH [EC:6.3.2.19] (BAH, NLA)
	Pp3c9_16040	1.13616	4.79e-05	Isocitrate dehydrogenase (NAD(+)) / Nicotinamide adenine dinucleotide isocitrate dehydrogenase
	Pp3c11_5580	1.13589	5.92e-08	Nuclease-related domain (NERD)
	Pp3c14_1800	1.13394	7.26e-07	RNA-binding protein RBM8/Tsunagi (RRM superfamily)
	Pp3c2_32470	1.13349	0.0184777	unknown
	Pp3c9_13560	1.13246	1.62e-07	unknown
	Pp3c16_14050	1.13147	2.7e-05	unknown
	Pp3c1_40330	1.13098	0.00659329	unknown
	Pp3c20_6200	1.13043	0.000625148	mitochondrial import inner membrane translocase subunit TIM9 (TIM9)
	Pp3c20_19779	1.13021	0.0113943	unknown
	Pp3c1_2400	1.1289	0.00771366	unknown
	Pp3c15_6250	1.12782	9.86e-08	SNARE associated Golgi protein (SNARE_assoc)
	Pp3c20_14590	1.1274	1.19e-08	CTX-RELATED TYPE I TRANSMEMBRANE PROTEIN // SUBFAMILY NOT NAMED
	Pp3c10_25880	1.12665	0.0119958	unknown
	Pp3c24_8280	1.12645	3.68e-07	GUANINE DEAMINASE
	Pp3c16_11180	1.1263	3.89e-07	Protein-disulfide reductase / Protein disulfide reductase
	Pp3c3_6480	1.12522	4.82e-08	VACUOLAR PROTON ATPASES
	Pp3c1_7720	1.12516	9.23e-08	unknown
	Pp3c7_23100	1.12426	0.00305635	methionine-gamma-lyase (E4.4.1.11)
	Pp3c20_18210	1.12408	5.13e-07	MYOSIN HEAVY CHAIN-RELATED
	Pp3c2_4670	1.12331	6.62e-09	pre-60S factor REI1 (REI1)
	Pp3c2_3980	1.12327	1.26e-08	Domain of unknown function (DUF29 (DUF296)
	Pp3c17_12560	1.12046	4.13e-08	WASP-1
	Pp3c18_20320	1.11956	1.94e-08	dehydrogenase/reductase SDR family member 4 (DHRS4)
	Pp3c5_2150	1.11954	1.43e-08	ATMYB1 PROTEIN
	Pp3c2_6650	1.11937	7.05e-08	elongation factor 1-alpha (EEF1A)
	Pp3c23_14360	1.11913	1.52e-06	unknown
	Pp3c24_1010	1.11811	2.18e-06	polycomb protein EED (EED)
	Pp3c12_5490	1.1173	8.41e-08	auxin influx carrier (AUX1 LAX family) (AUX1, LAX)
	Pp3c10_12220	1.1166	1.04e-07	actin related protein 2/3 complex, subunit 3 (ARPC3)
	Pp3c5_8110	1.11391	3.45e-08	Predicted membrane protein
	Pp3c9_6480	1.11326	1.33e-07	SEC24-RELATED PROTEIN // SUBFAMILY NOT NAMED
	Pp3c21_16440	1.11308	1.47e-08	Domain of unknown function (DUF70 (DUF702)
	Pp3c27_8200	1.11297	1.86e-05	unknown
	Pp3c11_18120	1.11295	2.7e-06	CALCIUM-TRANSPORTING ATPASE 1, ENDOPLASMIC RETICULUM-TYPE-RELATED
	Pp3c9_8130	1.11259	0.00806742	Spermine oxidase / SMO // Non-specific polyamine oxidase / Polyamine oxidase
	Pp3c14_7160	1.1119	7.82e-08	SODIUM/SOLUTE SYMPORTER
	Pp3c9_10640	1.11153	0.000602171	INTERLEUKIN-1 RECEPTOR-ASSOCIATED KINASE 4 PROTEIN-RELATED
	Pp3c18_9820	1.11139	1.11e-07	VESICLE-ASSOCIATED PROTEIN 4-2-RELATED
	Pp3c17_4020	1.11118	0.0399269	TWO-COMPONENT SENSOR HISTIDINE KINASE // SUBFAMILY NOT NAMED
	Pp3c2_16900	1.11093	4.84e-07	UNCHARACTERIZED NODULIN-LIKE PROTEIN // SUBFAMILY NOT NAMED
	Pp3c21_3680	1.11064	1.53e-06	TRANSLATIONALLY CONTROLLED TUMOR PROTEIN-RELATED
	Pp3c20_14530	1.10968	0.00873153	12-OXOPHYTODIENOATE REDUCTASE 1-RELATED
	Pp3c3_25210	1.10951	3.83e-08	ALKALINE/NEUTRAL INVERTASE CINV1-RELATED
	Pp3c8_15360	1.1094	9.81e-05	O-FUCOSYLTRANSFERASE-LIKE PROTEIN
	Pp3c19_5890	1.10905	6.76e-08	Protein of unknown function (DUF136 (DUF1365)
	Pp3c1_18430	1.10737	3.78e-08	AP-4 COMPLEX ACCESSORY SUBUNIT TEPSIN
	Pp3c10_3440	1.10655	0.00347434	C2H2-type zinc finger (zf-C2H2_6)
	Pp3c19_19780	1.10563	0.000161663	unknown
	Pp3c17_9180	1.10445	0.0011645	unknown
	Pp3c6_18720	1.10423	1.22e-07	METAL HOMEOSTASIS FACTOR ATX2
	Pp3c9_17580	1.10413	3.07e-08	EMP24/GP25L/P24 FAMILY/GOLD DOMAIN-CONTAINING PROTEIN-RELATED
	Pp3c15_19950	1.10351	2.88e-07	ABSCISIC ACID RECEPTOR PYL4
	Pp3c9_1400	1.10344	0.00261236	unknown
	Pp3c3_18970	1.10337	1.11e-08	U3 small nucleolar RNA-associated protein 20 (UTP20)
[truncated: 2,906 more rows]

## Sheet: DEGs OX-4 Bcin vs Wt Bcin
	Gene_id	log2FC	FDR p-Value	Description
	Pp3c7_22190	6.60226	0.0260564	HEAVY METAL TRANSPORT/DETOXIFICATION DOMAIN-CONTAINING PROTEIN
	Pp3c11_26870	3.79621	0.022967	unknown
	Pp3c11_14690	3.21491	8.05341e-05	PpERF24
	Pp3c26_5390	2.9596	0.0455153	Gamma-glutamylcyclotransferase
	Pp3c17_14330	2.90659	0.00151479	Non-specific serine/threonine protein kinase / Threonine-specific protein kinase
	Pp3c2_16120	2.891	0.00550704	CHAT domain (CHAT)
	Pp3c25_1200	2.66596	0.000712352	solute carrier family 40 (iron-regulated transporter), member 1 (SLC40A1, FPN1)
	Pp3c19_1420	2.3665	0.0021854	THIOREDOXIN
	Pp3c8_24500	2.32211	0.0086091	unknown
	Pp3c4_13960	2.21724	0.0455496	TRANSMEMBRANE PROTEIN 184C
	Pp3c11_18880	2.14835	0.0207237	Probable lipid transfer (LTP_2)
	Pp3c26_860	2.02931	0.0230035	Non-specific serine/threonine protein kinase / Threonine-specific protein kinase
	Pp3c13_9240	1.9448	0.00458136	NHL DOMAIN-CONTAINING PROTEIN
	Pp3c5_16470	1.93933	0.000514185	alpha,alpha-trehalase (E3.2.1.28, treA, treF)
	Pp3c3_28310	1.89893	0.0449266	Alpha-D-xyloside xylohydrolase / Alpha-xylosidase // Alpha-glucosidase / Maltase-glucoamylase
	Pp3c10_8950	1.86758	0.00392038	CARBOXYMETHYLENEBUTENOLIDASE HOMOLOG
	Pp3c17_17250	1.81127	0.00392038	unknown
	Pp3c22_19580	1.79069	0.00060743	Flavonoid 3'-monooxygenase / Flavonoid 3'-hydroxylase
	Pp3c1_42920	1.75075	0.00278391	MYB TRANSCRIPTION FACTOR
	Pp3c4_30420	1.74781	0.00574835	GTP-BINDING
	Pp3c3_12270	1.67219	0.0321702	unknown
	Pp3c18_21170	1.63729	0.0251479	CYSTEINE-RICH SECRETORY PROTEIN-RELATED
	Pp3c20_20860	1.62079	0.00336265	EamA-like transporter family (EamA)
	Pp3c1_13890	1.61823	0.00484804	PEROXISOMAL ADENINE NUCLEOTIDE CARRIER 1-RELATED
	Pp3c26_950	1.59699	0.0019762	Protein tyrosine kinase (Pkinase_Tyr) // Leucine rich repeat (LRR_8)
	Pp3c17_16320	1.55774	0.028391	solute carrier family 15 (peptide/histidine transporter), member 3/4 (SLC15A3_4, PHT)
	Pp3c23_8430	1.52459	0.0136072	unknown
	Pp3c17_12450	1.51901	0.000590584	unknown
	Pp3c13_21340	1.51205	0.0365901	U5 snRNP-specific protein-like factor and related proteins // Angio-associated migratory cell protein (contains WD40 repeats)
	Pp3c11_22660	1.50056	0.0489222	Hexadecanal dehydrogenase (acylating) / Fatty acyl-CoA reductase
	Pp3c10_12560	1.49817	0.0425436	PLATZ TRANSCRIPTION FACTOR DOMAIN-CONTAINING PROTEIN
	Pp3c4_24710	1.48912	0.00392038	SHN SHINE , DNA BINDING / TRANSCRIPTION FACTOR // SUBFAMILY NOT NAMED
	Pp3c1_31210	1.48778	0.0286293	PEROXISOMAL MEMBRANE (MPV17/PMP2 FAMILY PROTEIN
	Pp3c20_18730	1.47805	0.0496837	unknown
	Pp3c11_14810	1.47384	0.0204669	SMALL HEAT-SHOCK PROTEIN HSP20 FAMILY // SUBFAMILY NOT NAMED
	Pp3c17_15630	1.4728	0.0310407	TIR domain (TIR_2)
	Pp3c14_8850	1.44529	0.018176	auxin efflux carrier family (PIN)
	Pp3c17_20040	1.42361	0.0471542	unknown
	Pp3c2_23660	1.41742	0.00171171	RAV-like factor (RAV)
	Pp3c3_31160	1.41587	0.0207237	Domain of unknown function (DUF440 (DUF4409)
	Pp3c16_19250	1.39161	0.0455496	carbonic anhydrase (cynT, can)
	Pp3c10_19910	1.36038	0.0171076	Receptor protein-tyrosine kinase / Receptor protein tyrosine kinase // Non-specific serine/threonine protein kinase / Threonine-specific protein kinase
	Pp3c12_5490	1.35638	0.0019762	auxin influx carrier (AUX1 LAX family) (AUX1, LAX)
	Pp3c17_4880	1.3406	0.00820889	unknown
	Pp3c18_140	1.32619	0.00325549	unknown
	Pp3c4_21860	1.30487	0.00458136	Domain of unknown function (DUF422 (DUF4228)
	Pp3c1_28300	1.29955	0.0264725	lysine-specific demethylase 8 [EC:1.14.11.27] (KDM8, JMJD5)
	Pp3c12_14550	1.27079	0.0129647	Protein-L-isoaspartate(D-aspartate) O-methyltransferase / Protein L-isoaspartyl methyltransferase
	Pp3c17_2850	1.24262	0.00392038	E3 ubiquitin-protein ligase UBR3 [EC:6.3.2.19] (UBR3)
	Pp3c3_34390	1.21805	0.0152767	unknown
	Pp3c18_200	1.21145	0.00642074	A/G-specific adenine glycosylase (mutY)
	Pp3c1_22440	1.20245	0.0207237	ROOT PHOTOTROPISM PROTEIN 3
	Pp3c10_20350	1.18476	0.00574835	UBIQUITIN // SUBFAMILY NOT NAMED
	Pp3c9_6250	1.1593	0.0129647	PDDEXK-like family of unknown function (PDDEXK_6)
	Pp3c2_4230	1.15665	0.0251565	GULONOLACTONE OXIDASE // SUBFAMILY NOT NAMED
	Pp3c3_29550	1.14648	0.0395744	LATE EMBRYOGENESIS ABUNDANT PROTEIN (ATECP63)-RELATED
	Pp3c1_18010	1.13882	0.00226592	STRIGOLACTONE ESTERASE D14 HOMOLOG-RELATED
	Pp3c3_29520	1.13784	0.0124503	LATE EMBRYOGENESIS ABUNDANT PROTEIN (ATECP63)-RELATED
	Pp3c3_23790	1.12739	0.0347154	phytochrome B (PHYB)
	Pp3c12_13650	1.1244	0.0111374	Beta-amylase / Saccharogen amylase
	Pp3c2_17290	1.11914	0.0044272	Ribonuclease T( / Ribonuclease T2
	Pp3c7_3320	1.11711	0.0204669	LRR RECEPTOR-LIKE SERINE/THREONINE-PROTEIN KINASE ERECTA
	Pp3c26_120	1.10964	0.0021854	Sea anemone cytotoxic protein (Anemone_cytotox)
	Pp3c17_5130	1.1074	0.00390708	BETA-1,3-GLUCANASE 1-RELATED
	Pp3c20_4050	1.10658	0.022967	CORONATINE-INSENSITIVE PROTEIN 1
	Pp3c2_7150	1.09849	0.0425436	lysine-specific demethylase 8 [EC:1.14.11.27] (KDM8, JMJD5)
	Pp3c24_19080	1.09797	0.0249992	PDDEXK-like family of unknown function (PDDEXK_6)
	Pp3c6_2440	1.0959	0.0400012	Alpha-mannosidase
	Pp3c1_9850	1.09564	0.0215219	CALCIUM-TRANSPORTING ATPASE 1, ENDOPLASMIC RETICULUM-TYPE-RELATED
	Pp3c12_23140	1.07154	0.0179745	unknown
	Pp3c4_7680	1.07016	0.0136072	PUTATIVE SEROTONIN TRANSPORTER
	Pp3c10_3950	1.05099	0.00573359	unknown
	Pp3c5_4460	1.0496	0.0134514	alpha-glucosidase (malZ)
	Pp3c18_90	1.04022	0.0021854	Glycoprotein 3-alpha-L-fucosyltransferase / GDP-L-Fuc:N-acetyl-beta-D-glucosaminide alpha-1,3-fucosyltransferase
	Pp3c10_21640	1.03865	0.0298248	UNCHARACTERIZED NODULIN-LIKE PROTEIN // SUBFAMILY NOT NAMED
	Pp3c2_30060	1.03756	0.0243834	unknown
	Pp3c12_24560	1.03364	0.0021854	17.6 KDA CLASS I HEAT SHOCK PROTEIN 2
	Pp3c1_5560	1.03197	0.0339871	EXOSTOSIN FAMILY PROTEIN
	Pp3c15_25660	1.03152	0.0294738	4-ALPHA-GLUCANOTRANSFERASE DPE2
	Pp3c20_980	1.02936	0.00392038	CCR4-NOT transcription complex subunit 6 (CNOT6, CCR4)
	Pp3c3_11770	1.02486	0.0425436	SERINE CARBOXYPEPTIDASE-LIKE 26-RELATED
	Pp3c25_14690	1.02379	0.022967	E3 ubiquitin-protein ligase BOI and related proteins [EC:6.3.2.19] (BOI)
	Pp3c11_1010	1.01204	0.0264725	heat shock 70kDa protein 1/8 (HSPA1_8)
	Pp3c18_10	1.00784	0.00321082	SERINE/THREONINE-PROTEIN KINASE STE7
	Pp3c14_14900	1.00445	0.0157001	MADS-box transcription factor, plant (K09264)
	Pp3c1_3300	-1.0077	0.0324604	solute carrier family 25 (mitochondrial oxoglutarate transporter), member 11 (SLC25A11, OGC)
	Pp3c9_12890	-1.01527	0.0251479	unknown
	Pp3c15_10550	-1.02979	0.0406783	HEAVY METAL TRANSPORT/DETOXIFICATION DOMAIN-CONTAINING PROTEIN
	Pp3c14_15360	-1.04984	0.0204669	LRR RECEPTOR-LIKE SERINE/THREONINE-PROTEIN KINASE MRH1-RELATED
	Pp3c5_11050	-1.06463	0.0455496	unknown
	Pp3c5_7570	-1.09498	0.00574835	Stigma-specific protein, Stig1 (Stig1)
	Pp3c23_12060	-1.10453	0.00484804	unknown
	Pp3c7_20020	-1.13844	0.0473989	unknown
	Pp3c10_4870	-1.14501	0.0129647	Protein of unknown function (DUF345 (DUF3455)
	Pp3c16_7970	-1.1505	0.0320942	UDP-glucose 4,6-dehydratase (RHM)
	Pp3c4_16470	-1.16084	0.0487783	Alpha-kinase family (Alpha_kinase)
	Pp3c26_8990	-1.16455	0.00617303	TOLL-LIKE RECEPTOR // SUBFAMILY NOT NAMED
	Pp3c3_16420	-1.16688	0.0374002	unknown
	Pp3c16_19530	-1.17919	0.0111374	Xyloglucan:xyloglucosyl transferase / Xyloglucan endotransglycosylase
	Pp3c21_6390	-1.19267	0.0132443	unknown
	Pp3c24_16930	-1.19268	0.027942	Targeting protein for Xklp2 (TPX (TPX2)
	Pp3c1_23170	-1.20265	0.0134514	IFA-BINDING PROTEIN
	Pp3c25_13010	-1.20757	0.00550704	Plastocyanin-like domain (Cu_bind_like)
	Pp3c8_11470	-1.21891	0.00574835	BASIC HELIX-LOOP-HELIX DOMAIN-CONTAINING PROTEIN
	Pp3c2_22630	-1.24035	0.00336265	GLUTAREDOXIN-C7-RELATED
	Pp3c15_5090	-1.24251	0.0418699	Plastocyanin-like domain (Cu_bind_like)
	Pp3c7_12525	-1.24385	0.0215219	Late embryogenesis abundant protein (LEA_3)
	Pp3c14_21300	-1.24859	0.00321082	SUBGROUP IIII AMINOTRANSFERASE // SUBFAMILY NOT NAMED
	Pp3c14_6120	-1.25467	0.0137722	(PHI- PROTEIN, PUTATIVE-RELATED
	Pp3c4_6000	-1.25812	0.0347154	SQUAMOSA PROMOTER-BINDING-LIKE PROTEIN 8
	Pp3c13_8390	-1.25887	0.00392038	unknown
	Pp3c4_26050	-1.26442	0.028391	DNA BINDING PROTEIN-RELATED
	Pp3c22_20780	-1.3508	0.00443174	Carboxylesterase / Procaine esterase
	Pp3c24_1550	-1.35453	0.00060743	MITOCHONDRIAL 28S RIBOSOMAL PROTEIN S21
	Pp3c20_20040	-1.35944	0.00766146	unknown
	Pp3c11_22930	-1.36406	0.0179745	vacuole morphology and inheritance protein 14 (VAC14, TAX1BP2)
	Pp3c6_520	-1.37296	0.0133327	Xyloglucan:xyloglucosyl transferase / Xyloglucan endotransglycosylase
	Pp3c23_4450	-1.38467	0.0487783	Phenylalanine ammonia-lyase
	Pp3c16_8860	-1.39783	0.0251479	SERINE-THREONINE PROTEIN KINASE // SUBFAMILY NOT NAMED
	Pp3c10_21880	-1.42477	0.0349858	CORE-2/I-BRANCHING BETA-1,6-N-ACETYLGLUCOSAMINYLTRANSFERASE FAMILY PROTEIN
	Pp3c21_19100	-1.43154	0.0190885	F21F23.12 PROTEIN
	Pp3c11_19330	-1.44281	0.0207237	unknown
	Pp3c13_17633	-1.4437	0.0374002	Diacylglycerol kinase (ATP) / Diglyceride kinase
	Pp3c5_12750	-1.49774	0.0455496	PECTINESTERASE 8-RELATED
	Pp3c16_19110	-1.52799	0.00151479	glutamate synthase (NADPH/NADH) (GLT1)
	Pp3c21_15780	-1.54854	0.00673337	F-BOX ONLY PROTEIN 13
	Pp3c14_4712	-1.60454	0.025116	unknown
	Pp3c1_20830	-1.71084	0.00558221	[Beta-adrenergic-receptor] kinase / Beta-receptor kinase
	Pp3c3_1750	-1.72788	0.00321082	unknown
	Pp3c5_12770	-1.82861	0.0179429	PECTINESTERASE 8-RELATED
	Pp3c8_7390	-1.91339	0.0361802	unknown
	Pp3c3_22119	-2.00632	0.0191992	ferredoxin (petF)
	Pp3c20_3330	-2.13769	0.0119582	unknown
	Pp3c17_6050	-2.22826	0.0496837	PEROXIDASE 53-RELATED
	Pp3c23_19730	-2.3561	0.0395744	Non-specific serine/threonine protein kinase / Threonine-specific protein kinase
	Pp3c11_13210	-2.36064	0.04249	Pathogenesis-related protein Bet v I family (Bet_v_1)
	Pp3c22_14960	-2.55792	0.0371222	HYDROPHOBIC PROTEIN RCI2 LOW TEMPERATURE AND SALT RESPONSIVE PROTEIN LTI6 -RELATED // SUBFAMILY NOT NAMED
	Pp3c5_26840	-8.21975	0.00292274	unknown
