# Supplementary material for: The moss-specific transcription factor PpERF24 positively modulates immunity against fungal pathogens in Physcomitrium patens
Source: Front Plant Sci. 2022 Sep 15;13:908682. doi: 10.3389/fpls.2022.908682 (PMC9520294; doi:10.3389/fpls.2022.908682)
Supplement: Supplementary file 13 [file Table_7.xlsx]

## Sheet: Hoja1
	Supplementary Table 7. List of 391 P. patens DEGs that were differentially expressed when wild type and PpERF24-OX-4 control samples were compared. DEGs were considered when |log2 FC| ≥ 1 and FDR ≤0.05. Data corresponds to Heatmap shown in Figure 5.
	Group	Gene_id	OX-4 Ctrl vs Wt Ctrl	Wt Bcin vs Wt Ctrl	OX-4 Bcin vs OX-4 Ctrl	Description
	1	Pp3c12_12340	-2.70388	-2.03385	0	ribulose-bisphosphate carboxylase small chain (rbcS)
		Pp3c17_17250	1.16575	1.3734	2.05518	unknown
		Pp3c23_14490	-1.58445	-1.26506	0	unknown
		Pp3c8_19410	-2.35336	-1.62794	0	unknown
		Pp3c20_18730	1.12472	1.29516	1.67322	unknown
		Pp3c26_6990	-2.36239	-1.60291	0	carbonic anhydrase (cah)
		Pp3c5_19220	-1.03301	0	2.01756	Benzaldehyde dehydrogenase (NAD(+))
		Pp3c3_12270	1.5044	1.60767	1.80595	unknown
		Pp3c5_11160	-2.72133	-2.55311	0	AP2 domain (AP2)
		Pp3c17_7710	-1.14726	-1.09463	0	solute carrier family 25 (peroxisomal adenine nucleotide transporter), member 17 (SLC25A17, PMP34)
		Pp3c10_22950	-1.23602	-1.22589	0	CCT MOTIF FAMILY PROTEIN-RELATED
		Pp3c18_21170	-1.40217	-1.01375	2.05113	CYSTEINE-RICH SECRETORY PROTEIN-RELATED
		Pp3c11_18190	-1.1349	-1.00703	0	SCARECROW-LIKE PROTEIN 3
		Pp3c16_17210	-1.17029	-1.03186	0	9-cis-epoxycarotenoid dioxygenase / VP14
		Pp3c3_30500	-1.47148	-1.32918	0	Protein-L-isoaspartate(D-aspartate) O-methyltransferase / Protein L-isoaspartyl methyltransferase
		Pp3c6_1310	-1.50229	0	1.29525	NAC DOMAIN-CONTAINING PROTEIN 12
		Pp3c20_11960	-1.27229	0	1.07782	3-phytase / Phytate 6-phosphatase
		Pp3c4_26050	-2.09881	0	1.84603	DNA BINDING PROTEIN-RELATED
		Pp3c1_20960	-1.25868	0	1.0334	Helix-loop-helix DNA-binding domain (HLH)
		Pp3c24_2580	-1.36232	0	1.4847	RECEPTOR LIKE PROTEIN 3-RELATED
		Pp3c27_4530	-1.24322	0	1.31756	REDOX-REGULATORY PROTEIN FAM213A
		Pp3c12_22330	-1.51793	0	1.70555	Late embryogenesis abundant protein (LEA_4)
		Pp3c7_4980	-1.67206	0	2.27041	unknown
		Pp3c7_4970	-1.15026	0	1.58806	small subunit ribosomal protein S2 (RP-S2, MRPS2, rpsB)
		Pp3c18_1800	-1.05499	0	1.4866	AP2 domain (AP2)
		Pp3c2_18410	-1.02939	0	1.46177	GRAS domain family (GRAS)
		Pp3c17_490	-2.02198	-1.12049	0	SEC14 RELATED PROTEIN // SUBFAMILY NOT NAMED
		Pp3c7_25620	-1.27125	0	1.63642	unknown
		Pp3c17_1450	-2.50313	-1.52504	0	unknown
		Pp3c11_5100	-1.05591	0	1.75736	LIMKAIN B LKAP
		Pp3c7_26620	-2.38928	-2.49251	0	unknown
		Pp3c15_18500	-1.11264	-1.1786	0	Adenosylmethionine decarboxylase / S-adenosyl-L-methionine decarboxylase
		Pp3c16_19790	-1.7549	-1.91332	0	HEAVY METAL TRANSPORT/DETOXIFICATION DOMAIN-CONTAINING PROTEIN
		Pp3c24_590	-1.89035	-2.16165	0	CARBOHYDRATE-BINDING X8 DOMAIN-CONTAINING PROTEIN
		Pp3c1_28820	-1.38099	-1.58176	0	BOMB/KIRA PROTEINS // SUBFAMILY NOT NAMED
		Pp3c22_630	-1.02953	-1.19785	0	BETA EXPANSIN 6-RELATED
		Pp3c19_7040	-1.76121	-1.8126	-1.35894	unknown
		Pp3c13_18780	-1.16389	-1.31206	0	unknown
		Pp3c17_21950	-3.07257	-3.45767	0	flavonoid 3'-monooxygenase (E1.14.13.21)
		Pp3c9_1800	-1.08307	-1.21482	0	TRANSCRIPTION FACTOR NAI1
		Pp3c19_7045	-1.25532	-1.42253	0	unknown
		Pp3c4_21550	-1.61452	-2.02504	0	MOLYBDOPTERIN COFACTOR SULFURASE MOSC // SUBFAMILY NOT NAMED
		Pp3c1_4490	-1.48477	-1.87351	0	vesicle transport through interaction with t-SNAREs 1 (VTI1)
		Pp3c1_13060	-1.40901	-1.73979	0	Alpha-D-xyloside xylohydrolase / Alpha-xylosidase // Alpha-glucosidase / Maltase-glucoamylase
		Pp3c24_4250	-1.02345	-1.2625	0	SPX DOMAIN-CONTAINING PROTEIN 1-RELATED
		Pp3c1_16780	-1.89316	-2.57522	0	photosystem II oxygen-evolving enhancer protein 2 (psbP)
		Pp3c2_5150	-1.67839	-2.80316	0	unknown
		Pp3c9_20110	-1.32499	-2.21843	0	Protein of unknown function (DUF139 (DUF1399)
		Pp3c10_13383	-2.31012	-3.80647	0	EXPRESSED PROTEIN
		Pp3c14_25670	-1.94174	-2.2296	-1.47453	METHYLESTERASE 12, CHLOROPLASTIC-RELATED
		Pp3c2_37040	-1.07303	-1.73589	0	MYB-LIKE DNA-BINDING PROTEIN MYB // SUBFAMILY NOT NAMED
		Pp3c4_32350	-1.60402	-2.87219	0	Protein kinase domain (Pkinase) // Leucine Rich Repeat (LRR_ // Leucine rich repeat (LRR_8)
		Pp3c4_8870	-2.0793	-2.46002	-1.29874	unknown
		Pp3c26_12140	-1.80901	-2.21476	-1.03321	unknown
		Pp3c18_19690	-3.66345	-7.79023	0	EXPANSIN-A5
		Pp3c20_22880	-1.60403	-3.18735	0	unknown
		Pp3c16_19010	-1.21921	-3.25459	0	unknown
		Pp3c7_6850	-1.35969	-2.1814	-1.10175	HOMEOBOX-LEUCINE ZIPPER PROTEIN HAT1-RELATED
		Pp3c11_12200	-1.29316	-1.71042	-1.12678	caffeic acid 3-O-methyltransferase (E2.1.1.68, COMT)
		Pp3c15_11100	-1.67427	-2.56164	-1.66771	PROTEIN Y39F10A.3-RELATED
		Pp3c17_1410	-1.36624	-2.5553	-1.37323	unknown
		Pp3c3_26700	-1.16542	-3.00425	-1.24353	RETINALDEHYDE BINDING PROTEIN-RELATED // SUBFAMILY NOT NAMED
		Pp3c7_12525	-1.3856	-1.55062	-1.37436	Late embryogenesis abundant protein (LEA_3)
		Pp3c13_23440	-1.05895	-2.03674	-1.00482	MYB FAMILY TRANSCRIPTION FACTOR APL
		Pp3c15_2230	-1.63898	-2.70363	-1.52885	unknown
		Pp3c14_13780	-1.24655	-4.28694	-1.52428	Zinc-finger domain of monoamine-oxidase A repressor R1 (zf-4CXXC_R1)
		Pp3c20_5870	-1.09632	-3.54236	-1.30139	METHYLESTERASE 12, CHLOROPLASTIC-RELATED
		Pp3c5_9400	-1.3612	-4.68801	-1.77024	tRNA dimethylallyltransferase / tRNA prenyltransferase
		Pp3c6_10350	-1.27789	-2.62273	-1.54354	Haem utilisation ChuX/HutX (ChuX_HutX)
	2	Pp3c3_14420	1.16605	2.6547	1.4888	DnaJ homolog subfamily C member 11 (DNAJC11)
		Pp3c5_28420	1.45135	3.68512	1.93408	GALACTURONOSYLTRANSFERASE-LIKE 8-RELATED
		Pp3c3_25750	3.24874	6.77959	3.8976	MEDIATOR OF RNA POLYMERASE II TRANSCRIPTION SUBUNIT 37A-RELATED
		Pp3c16_10020	1.04637	2.93753	1.54835	MYB-LIKE DNA-BINDING PROTEIN MYB // SUBFAMILY NOT NAMED
		Pp3c14_3190	1.77369	4.27555	2.45118	unknown
		Pp3c18_22150	1.24515	3.35857	1.83068	unknown
		Pp3c14_20840	1.43268	4.27791	2.16476	COILED-COIL-HELIX-COILED-COIL-HELIX DOMAIN CONTAINING 2/NUR77
		Pp3c11_14310	1.47019	3.64209	2.03622	unknown
		Pp3c23_17290	1.45688	3.23347	1.98726	unknown
		Pp3c24_7590	2.44996	6.2062	3.63216	Myb-like DNA-binding domain (Myb_DNA-binding)
		Pp3c18_14750	1.22855	2.9663	1.82254	unknown
		Pp3c2_24500	2.31651	6.32172	3.70577	allene oxide cyclase (AOC)
		Pp3c7_19120	1.91849	5.20162	3.00628	unknown
		Pp3c18_21960	1.54265	4.77083	2.74551	OVARIAN CANCER GENE-2 PROTEIN-RELATED // SUBFAMILY NOT NAMED
		Pp3c22_2620	2.89683	6.27167	4.13857	unknown
		Pp3c8_24460	1.0421	1.66347	1.28073	UDP-glucose 4-epimerase / Uridine diphospho-galactose-4-epimerase // UDP-arabinose 4-epimerase
		Pp3c7_1960	1.06684	3.3635	2.30012	PROTEIN TRICHOME BIREFRINGENCE-LIKE 6
		Pp3c1_34890	1.96194	4.57879	3.34921	UBIA PRENYLTRANSFERASE DOMAIN-CONTAINING PROTEIN 1
		Pp3c20_3140	1.02963	3.04071	2.07788	unknown
		Pp3c4_6640	1.05253	3.55847	2.42446	xyloglucan 6-xylosyltransferase [EC:2.4.2.39] Xyl a1-6 Glc (XXT)
		Pp3c1_29330	1.68324	4.97425	3.49151	TWO-COMPONENT SENSOR HISTIDINE KINASE // SUBFAMILY NOT NAMED
		Pp3c10_25030	1.05469	4.39083	2.90119	INVERTASE/PECTIN METHYLESTERASE INHIBITOR FAMILY PROTEIN
		Pp3c1_26960	-2.84306	1.88777	0	Protein kinase domain (Pkinase) // von Willebrand factor type A domain (VWA) // Cache domain (Cache_1)
		Pp3c1_3670	1.67688	5.67827	4.04402	Bestrophin, RFP-TM, chloride channel (Bestrophin)
		Pp3c8_22560	1.05093	2.84991	2.08947	chitinase (E3.2.1.14)
		Pp3c17_10090	2.61352	10.2963	7.05122	Protein of unknown function (DUF345 (DUF3455)
		Pp3c5_4120	1.15939	2.45975	1.91729	chitin elicitor receptor kinase 1 (CERK1)
		Pp3c17_5320	1.20553	4.68313	2.75648	unknown
		Pp3c3_6890	1.47908	4.71124	2.9228	HEAVY METAL TRANSPORT/DETOXIFICATION DOMAIN-CONTAINING PROTEIN
		Pp3c3_6420	1.6469	3.96493	2.66346	AP2 domain (AP2)
		Pp3c7_7810	1.05418	2.92789	1.85487	mannan polymerase II complex MNN10 subunit (MNN10)
		Pp3c6_1770	1.12794	4.02634	2.34471	CALCIUM-BINDING PROTEIN CML25-RELATED
		Pp3c6_25090	1.07195	2.88511	1.93874	unknown
		Pp3c12_2240	1.164	3.53047	2.30946	LATE EMBRYOGENESIS ABUNDANT HYDROXYPROLINE-RICH GLYCOPROTEIN-RELATED
		Pp3c26_4770	1.18232	4.18768	2.58228	unknown
		Pp3c18_22140	1.67015	4.1812	1.87022	unknown
		Pp3c3_18870	2.24624	4.86817	2.43985	BETA-1,3 GLUCANASE
		Pp3c7_25050	1.16894	2.83058	1.33278	Cupin domain (Cupin_2)
		Pp3c2_7150	1.95413	2.86852	2.04482	lysine-specific demethylase 8 [EC:1.14.11.27] (KDM8, JMJD5)
		Pp3c21_5600	1.34344	3.62438	1.56582	unknown
		Pp3c6_560	1.43559	5.2493	1.79253	unknown
		Pp3c18_60	1.09659	1.48106	1.14992	ribosome biogenesis protein ENP2 (NOL10, ENP2)
		Pp3c16_25090	1.17275	2.52268	1.14843	GALACTURONOSYLTRANSFERASE-LIKE 8-RELATED
		Pp3c15_20210	1.28904	2.23625	1.27637	Uncharacterized alpha/beta hydrolase domain (DUF223 (DUF2235)
		Pp3c4_24420	1.07078	2.35158	1.01508	SEC1/MUNC18-LIKE (SM) FAMILY PROTEIN
		Pp3c21_10830	1.02101	2.1441	1.04128	C2 DOMAIN-CONTAINING PROTEIN-RELATED
		Pp3c24_3650	1.42351	2.39823	1.19274	F-box domain (F-box)
		Pp3c9_4620	1.46273	2.66891	1.25084	CALCIUM-DEPENDENT PROTEIN KINASE 16-RELATED
		Pp3c23_5980	1.53515	2.89049	1.38874	Uncharacterized conserved protein
		Pp3c4_28970	-1.91081	2.66663	4.98533	Cytochrome c-type biogenesis protein CcmF C-terminal (CcmF_C)
		Pp3c21_5650	-1.90705	2.36414	4.69981	cytochrome b6 (petB)
		Pp3c21_5670	-1.69457	2.20691	4.53798	cytochrome b6-f complex subunit 4 (petD)
		Pp3c16_19040	-1.42855	1.31477	2.53446	VQ motif (VQ)
		Pp3c15_23620	-1.07991	1.56242	2.72789	F-BOX ASSOCIATED UBIQUITINATION EFFECTOR FAMILY PROTEIN-RELATED
		Pp3c2_23500	-2.14933	2.58323	4.64895	NADH dehydrogenase (ubiquinone) Fe-S protein 2 (NDUFS2)
		Pp3c11_240	-2.22952	2.93361	5.0361	unknown
		Pp3c4_28950	-2.06047	2.84591	5.10977	unknown
		Pp3c12_12250	-1.77555	2.73756	4.81081	unknown
		Pp3c4_28960	-2.25203	2.77791	5.18964	unknown
		Pp3c17_6050	-3.12761	1.90375	2.82657	PEROXIDASE 53-RELATED
		Pp3c25_7460	-1.55611	1.42389	2.11514	CGI-141-RELATED/LIPASE CONTAINING PROTEIN // SUBFAMILY NOT NAMED
		Pp3c25_11340	-2.99803	1.09991	2.35269	HEAVY METAL TRANSPORT/DETOXIFICATION DOMAIN-CONTAINING PROTEIN
		Pp3c1_42920	1.39605	2.65733	3.04155	MYB TRANSCRIPTION FACTOR
		Pp3c25_500	-1.16994	4.68249	6.32786	pathogenesis-related protein 1 (PR1)
		Pp3c20_20040	-1.17326	6.42434	6.26867	unknown
		Pp3c3_16420	-1.03921	1.59708	1.497	unknown
		Pp3c1_35610	1.00082	3.88559	3.71918	mitochondrial chaperone BCS1 (BCS1)
		Pp3c24_15220	-1.32708	0	0	unknown
		Pp3c2_16510	-1.04528	0	0	unknown
		Pp3c8_14250	-2.46196	0	0	unknown
		Pp3c20_19090	-1.07106	0	0	Protein of unknown function (DUF68 (DUF688)
		Pp3c7_1240	-1.04527	0	0	AP2 domain (AP2)
		Pp3c2_3760	-1.08681	0	0	unknown
		Pp3c24_15550	-1.09849	0	0	Cytochrome P450 CYP4/CYP19/CYP26 subfamilies
		Pp3c22_4590	-1.17144	0	0	unknown
		Pp3c19_16280	-1.19054	0	0	HYDROPHOBIC PROTEIN RCI2 LOW TEMPERATURE AND SALT RESPONSIVE PROTEIN LTI6 -RELATED // SUBFAMILY NOT NAMED
		Pp3c19_17170	-1.23218	0	0	F-box domain (F-box)
		Pp3c9_20230	-1.25948	0	0	F-BOX ONLY PROTEIN 13
		Pp3c5_2860	-1.28374	0	0	TRANSMEMBRANE AMINO ACID TRANSPORTER FAMILY PROTEIN
		Pp3c21_20710	-1.33248	0	0	unknown
		Pp3c12_14890	-1.44257	0	0	unknown
		Pp3c13_11460	-1.45463	0	0	TUBULIN ALPHA-2 CHAIN-RELATED
		Pp3c11_19760	-1.53943	0	0	unknown
		Pp3c3_37330	-1.57708	0	0	POTASSIUM TRANSPORTER 10-RELATED
		Pp3c13_20360	-1.76681	0	0	EXPANSIN-A5
		Pp3c23_14240	-1.85086	0	0	STRUCTURAL MAINTENANCE OF CHROMOSOMES SMC FAMILY MEMBER // SUBFAMILY NOT NAMED
		Pp3c7_3980	-1.92668	0	0	unknown
		Pp3c23_19730	-2.3107	0	0	Non-specific serine/threonine protein kinase / Threonine-specific protein kinase
		Pp3c14_21766	-2.33211	0	0	GB
		Pp3c24_6450	-2.8338	0	0	Leucine-rich repeat (LRR) protein associated with apoptosis in muscle tissue
		Pp3c5_26840	-4.21245	0	0	unknown
		Pp3c15_7460	-7.02365	0	0	unknown
		Pp3c1_10720	-1.38854	0	0	GB
		Pp3c5_12030	-1.37384	0	0	unknown
		Pp3c2_25590	-2.00699	0	0	NITRATE, FROMATE, IRON DEHYDROGENASE // SUBFAMILY NOT NAMED
		Pp3c1_28990	-2.1388	0	0	Eukaryotic cytochrome b561 (Cytochrom_B561)
		Pp3c21_6071	-1.52462	0	0	unknown
		Pp3c25_12970	-2.91076	0	0	unknown
		Pp3c24_11260	-1.08997	5.68729	5.85321	Catechol oxidase / Tyrosinase
		Pp3c19_10460	-1.442	6.13159	6.7319	DNAJ HOMOLOG SUBFAMILY C MEMBER // SUBFAMILY NOT NAMED
		Pp3c1_3300	-1.18136	1.25386	1.45907	solute carrier family 25 (mitochondrial oxoglutarate transporter), member 11 (SLC25A11, OGC)
		Pp3c7_20150	1.04366	2.29371	2.38037	Cholesterol oxidase / Cholesterol-O( oxidoreductase
		Pp3c19_9000	-1.03736	5.4842	6.1571	Carboxylesterase / Procaine esterase
		Pp3c11_13210	-2.92642	1.15777	1.73912	Pathogenesis-related protein Bet v I family (Bet_v_1)
		Pp3c16_23390	-1.16916	3.70423	4.35748	calcium-binding protein CML (CML)
		Pp3c27_3700	1.03341	7.52276	6.17319	COBRA-LIKE PROTEIN 7-RELATED
		Pp3c11_3620	1.52719	8.44747	7.02129	CGI-141-RELATED/LIPASE CONTAINING PROTEIN // SUBFAMILY NOT NAMED
		Pp3c17_6080	1.42694	6.60977	5.57952	glutathione S-transferase (GST, gst)
		Pp3c13_5070	2.1967	6.09811	5.38603	MYB-LIKE DNA-BINDING PROTEIN MYB
		Pp3c6_24250	1.02407	7.8923	6.43214	Bestrophin, RFP-TM, chloride channel (Bestrophin)
		Pp3c7_10780	1.15455	6.99845	5.75485	AP2 domain (AP2)
		Pp3c6_5150	1.07179	4.65409	3.88651	HEAVY METAL TRANSPORT/DETOXIFICATION DOMAIN-CONTAINING PROTEIN
		Pp3c1_23700	1.29259	5.40926	4.50467	Domain of unknown function (DUF440 (DUF4409)
		Pp3c6_26080	1.15464	3.88682	3.25005	ETHYLENE-RESPONSIVE TRANSCRIPTION FACTOR 13
		Pp3c1_18010	1.28663	2.32736	2.20675	STRIGOLACTONE ESTERASE D14 HOMOLOG-RELATED
		Pp3c17_4880	1.66348	4.50136	4.20131	unknown
		Pp3c3_1750	-1.2042	2.55501	2.06373	unknown
		Pp3c26_3070	1.24446	5.15943	4.66514	PEROXIDASE 40
		Pp3c25_15450	1.02611	1.49487	1.42185	Flavonoid 3'-monooxygenase / Flavonoid 3'-hydroxylase
		Pp3c3_18090	1.12021	5.77931	5.04345	Glycogenin glucosyltransferase / Priming glucosyltransferase
		Pp3c10_20000	1.47244	7.01857	6.20486	ETHYLENE-RESPONSIVE TRANSCRIPTION FACTOR 15-RELATED
		Pp3c3_2130	1.01279	1.78713	1.52415	12-oxophytodienoic acid reductase (OPR)
		Pp3c24_2640	1.7325	9.1187	6.61461	LIPID PHOSPHATE PHOSPHATASE
		Pp3c21_2800	1.27813	3.65884	2.80891	unknown
		Pp3c5_23450	1.10324	3.82141	2.7859	Ent-kaurene synthase / Ent-kaurene synthetase B
		Pp3c15_23190	1.2272	3.34245	2.53749	PLATZ TRANSCRIPTION FACTOR DOMAIN-CONTAINING PROTEIN
		Pp3c4_2680	1.4071	3.73178	2.87316	AP2 domain (AP2)
		Pp3c20_18520	1.06208	4.57587	3.60636	unknown
		Pp3c20_16410	1.13583	6.61176	5.09621	UDP-glucuronosyl and UDP-glucosyl transferase
		Pp3c24_2840	1.0607	6.53315	4.95181	respiratory burst oxidase (RBOH)
		Pp3c8_25020	1.05144	1.63702	1.45696	Predicted transporter (major facilitator superfamily)
		Pp3c7_13080	1.12829	4.70395	3.61888	glutathione S-transferase (GST, gst)
		Pp3c10_3170	1.15498	3.80041	2.96851	unknown
		Pp3c11_10350	1.18686	4.51116	3.47489	TRANSCRIPTION FACTOR TT2
	3	Pp3c20_3210	1.6811	1.72621	0	unknown
		Pp3c26_7990	2.58395	2.66015	0	Kelch motif (Kelch_1)
		Pp3c23_21390	1.03231	1.10021	0	POLY ADP-RIBOSE POLYMERASE FAMILY, MEMBER PARP // SUBFAMILY NOT NAMED
		Pp3c8_17580	1.15109	1.30133	0	Cystatin domain (Cystatin) // Aspartic acid proteinase inhibitor (SQAPI)
		Pp3c6_5450	1.27703	1.43983	0	unknown
		Pp3c3_15190	1.53253	1.69536	0	DNA BINDING PROTEIN-RELATED
		Pp3c2_24761	1.1661	1.09683	0	unknown
		Pp3c2_13520	1.19232	1.1208	0	unknown
		Pp3c25_6070	1.55974	1.44178	0	unknown
		Pp3c8_11750	1.13875	1.12168	0	unknown
		Pp3c8_440	1.9333	0	-6.57277	Transcription factor, contains HOX domain
		Pp3c2_17140	2.17952	1.67739	0	unknown
		Pp3c2_32640	1.3264	1.00829	0	unknown
		Pp3c10_21900	1.47639	1.17128	0	LisH (LisH) // CTLH/CRA C-terminal to LisH motif domain (CLTH)
		Pp3c13_2080	1.53553	1.2049	0	MYC // SUBFAMILY NOT NAMED
		Pp3c27_7370	-1.46881	-1.88629	-3.03224	histone H3 (H3)
		Pp3c23_3520	1.4396	1.04985	0	Myb-like DNA-binding domain (Myb_DNA-binding)
		Pp3c23_22700	1.50564	1.11328	0	Sea anemone cytotoxic protein (Anemone_cytotox)
		Pp3c26_950	2.2514	2.03442	1.41302	Protein tyrosine kinase (Pkinase_Tyr) // Leucine rich repeat (LRR_8)
		Pp3c5_18850	1.61021	0	-2.31034	STEROL REGULATORY ELEMENT-BINDING PROTEIN // SUBFAMILY NOT NAMED
		Pp3c12_7500	2.67594	0	-3.80477	Galactose oxidase / Beta-galactose oxidase
		Pp3c7_20720	2.4791	0	-3.60888	Cache domain (Cache_ // von Willebrand factor type A domain (VWA_2)
		Pp3c21_12497	2.43717	0	-3.60894	unknown
		Pp3c11_14690	7.84469	4.70561	0	PpERF24
		Pp3c19_8590	1.10259	0	-1.44218	unknown
		Pp3c1_41370	1.23493	0	-1.36311	PROTEIN C21ORF59
		Pp3c8_7340	2.10908	1.10886	0	AP2 domain (AP2)
		Pp3c13_11990	1.02753	0	-1.17367	unknown
		Pp3c17_9550	1.00794	0	-1.63566	unknown
		Pp3c4_24280	1.87974	0	-3.09751	NTKL-BINDING PROTEIN 1
		Pp3c8_3200	1.16046	0	-2.31008	unknown
		Pp3c16_4840	1.29582	0	-1.23715	myosin heavy chain (MYH)
		Pp3c7_25460	1.43911	0	-1.38354	unknown
		Pp3c7_2260	2.11858	0	-2.05272	Plant self-incompatibility protein S1 (Self-incomp_S1)
		Pp3c7_19620	1.13516	0	-1.13208	VOLTAGE-DEPENDENT CALCIUM CHANNEL SUBUNIT ALPHA-2/DELTA-RELATED
		Pp3c7_16400	1.34173	0	-1.33178	unknown
		Pp3c17_13620	1.21182	0	-1.08159	AP2 domain (AP // C2H2-type zinc finger (zf-C2H2_6)
		Pp3c7_7280	1.28567	0	-1.13905	unknown
		Pp3c17_17450	1.31102	0	-1.18418	unknown
		Pp3c23_7040	1.44055	0	-1.13768	unknown
		Pp3c13_880	2.06367	0	-1.6224	unknown
		Pp3c26_1050	1.31832	0	-1.06964	NIMA (never in mitosis)-related G2-specific serine/threonine protein kinase
		Pp3c24_8200	1.20622	3.01743	0	UDP-GLYCOSYLTRANSFERASE 74C1-RELATED
		Pp3c5_25180	3.02892	4.25343	2.14027	HEAVY METAL TRANSPORT/DETOXIFICATION DOMAIN-CONTAINING PROTEIN
		Pp3c4_2660	2.52841	4.10783	1.20107	AP2 domain (AP2)
		Pp3c4_17130	1.00285	1.88876	0	GLUCURONOXYLAN GLUCURONOSYLTRANSFERASE F8H-RELATED
		Pp3c4_30040	1.85127	2.48504	1.13645	E3 ubiquitin-protein ligase BAH [EC:6.3.2.19] (BAH, NLA)
		Pp3c9_23650	1.58832	3.17775	0	Sucrose:sucrose fructosyltransferase / Sucrose:sucrose 1-fructosyltransferase
		Pp3c9_7720	2.21393	4.59568	1.13814	Xyloglucan:xyloglucosyl transferase / Xyloglucan endotransglycosylase
		Pp3c10_8950	2.50619	2.90414	2.28718	CARBOXYMETHYLENEBUTENOLIDASE HOMOLOG
		Pp3c13_20260	1.01512	1.66953	0	unknown
		Pp3c14_8460	1.36416	2.19651	0	AP2 domain (AP2)
		Pp3c20_23700	1.39761	2.35536	0	unknown
		Pp3c4_12390	1.42867	1.55467	1.18134	Guanylate kinase / Guanosine monophosphate kinase
		Pp3c25_1200	3.13949	3.28777	2.84979	solute carrier family 40 (iron-regulated transporter), member 1 (SLC40A1, FPN1)
		Pp3c23_21830	1.19691	1.7889	0	unknown
		Pp3c13_4270	2.25297	2.5957	1.63255	AP2 domain (AP2)
		Pp3c5_4660	1.05872	1.46021	0	AP2 domain (AP2)
		Pp3c12_12160	1.32561	1.81568	0	condensin complex subunit 1 (YCS4, CNAP1, CAPD2)
		Pp3c6_19940	1.61621	2.24789	0	DNA-directed RNA polymerases I, II, and III subunit RPABC1 (RPB5, POLR2E)
		Pp3c3_25900	1.80053	2.51361	0	E3 ubiquitin-protein ligase RNF5 (RNF5)
		Pp3c17_10780	1.14747	1.5075	0	17.6 KDA CLASS I HEAT SHOCK PROTEIN 1-RELATED
		Pp3c1_25820	1.23323	1.61046	0	unknown
	4	Pp3c21_15340	1.34408	-3.39604	-4.94784	Tyrosinase / Tyrosine-dopa oxidase
		Pp3c22_19580	1.9517	1.65283	1.52194	Flavonoid 3'-monooxygenase / Flavonoid 3'-hydroxylase
		Pp3c27_6100	1.48546	-1.84327	-3.79963	GLUCOSYL/GLUCURONOSYL TRANSFERASES
		Pp3c1_15970	2.40564	0	-1.32126	Domain of unknown function (DUF96 (DUF966)
		Pp3c23_5390	1.39168	0	0	Myb-like DNA-binding domain (Myb_DNA-binding)
		Pp3c9_7250	1.70661	0	0	unknown
		Pp3c13_7450	1.22518	0	0	Protein kinase domain (Pkinase) // Leucine rich repeat (LRR_8)
		Pp3c17_12730	1.22845	0	0	MYB DOMAIN PROTEIN 119
		Pp3c3_4270	1.19591	0	0	1,2-dihydroxy-3-keto-5-methylthiopentene dioxygenase (mtnD, mtnZ, ADI1)
		Pp3c15_1832	2.77674	0	0	kinesin family member 15 (KIF15)
		Pp3c12_2140	2.81387	0	0	LEUCINE-RICH REPEAT PROTEIN KINASE-LIKE PROTEIN
		Pp3c6_7220	2.54854	0	0	unknown
		Pp3c6_5620	2.44442	0	0	NB-ARC domain (NB-ARC) // Protein tyrosine kinase (Pkinase_Tyr)
		Pp3c8_24110	1.95638	0	0	BYPASS1-RELATED PROTEIN-RELATED
		Pp3c1_32940	1.95616	0	0	ARM REPEAT SUPERFAMILY PROTEIN
		Pp3c6_26420	1.79373	0	0	Mannan endo-1,4-beta-mannosidase / Endo-1,4-mannanase
		Pp3c2_34130	1.48749	0	0	F-BOX/KELCH-REPEAT PROTEIN SKIP25
		Pp3c2_29970	1.29244	0	0	Mannan endo-1,4-beta-mannosidase / Endo-1,4-mannanase
		Pp3s829_50	1.28564	0	0	unknown
		Pp3c10_12560	1.28232	0	0	PLATZ TRANSCRIPTION FACTOR DOMAIN-CONTAINING PROTEIN
		Pp3c18_50	1.25775	0	0	MAP KINASE KINASE KINASE SSK2-RELATED
		Pp3c15_4781	1.16519	0	0	unknown
		Pp3c16_20430	1.09311	0	0	NB-ARC domain (NB-ARC) // Leucine rich repeat (LRR_8)
		Pp3c18_170	1.03293	0	0	pectinesterase (E3.1.1.11)
		Pp3c14_19110	1.1186	0	0	CALCIUM-TRANSPORTING ATPASE 4, PLASMA MEMBRANE-TYPE-RELATED
		Pp3c15_4130	1.04341	0	0	unknown
		Pp3c25_780	2.86936	0	0	unknown
		Pp3c14_20850	2.90705	0	0	WRC (WRC)
		Pp3c1_16240	2.78971	0	0	tubulin polyglutamylase TTLL9 [EC:6.-.-.-] (TTLL9)
		Pp3c5_28830	2.35163	0	0	F-box domain (F-box)
		Pp3c3_23550	2.20172	0	0	NADPH2:quinone reductase (qor, CRYZ)
		Pp3c3_36840	2.14304	0	0	PROTEIN S-ACYLTRANSFERASE 19-RELATED
		Pp3c9_7900	2.13775	0	0	Remorin, C-terminal region (Remorin_C)
		Pp3s37_40	2.08337	0	0	Cu+-exporting ATPase (copA, ATP7)
		Pp3c6_7209	1.94724	0	0	unknown
		Pp3c9_9350	1.83236	0	0	BETA-GALACTOSIDASE 2-RELATED
		Pp3c17_22500	1.80109	0	0	WASP-interacting protein VRP1/WIP, contains WH2 domain
		Pp3c16_9711	1.71742	0	0	unknown
		Pp3c11_23740	1.60468	0	0	TRANSCRIPTION FACTOR TT8
		Pp3c8_11300	1.45748	0	0	F21F23.12 PROTEIN
		Pp3c27_600	1.35857	0	0	WRKY TRANSCRIPTION FACTOR 38-RELATED
		Pp3c15_2600	1.34773	0	0	unknown
		Pp3c15_12660	1.30894	0	0	AQUAPORIN NIP5-1-RELATED
		Pp3c5_21140	1.26404	0	0	unknown
		Pp3c16_50	1.22557	0	0	unknown
		Pp3c5_10280	1.22034	0	0	unknown
		Pp3c2_13490	1.18857	0	0	EPIDERMAL PATTERNING FACTOR-LIKE PROTEIN 5
		Pp3c6_22830	1.17793	0	0	F16A14.2-RELATED
		Pp3c18_140	1.16818	0	0	unknown
		Pp3c3_34390	1.16029	0	0	unknown
		Pp3c5_19460	1.1511	0	0	DNA-DIRECTED RNA POLYMERASE II SUBUNIT RPB3
		Pp3c26_120	1.13078	0	0	Sea anemone cytotoxic protein (Anemone_cytotox)
		Pp3c23_830	1.09045	0	0	unknown
		Pp3c4_2040	1.04128	0	0	Protein-L-isoaspartate(D-aspartate) O-methyltransferase / Protein L-isoaspartyl methyltransferase
		Pp3c6_14050	1.79165	0	0	unknown
		Pp3c26_860	2.10379	0	0	Non-specific serine/threonine protein kinase / Threonine-specific protein kinase
		Pp3c5_2310	1.59736	0	0	F-BOX ASSOCIATED UBIQUITINATION EFFECTOR FAMILY PROTEIN-RELATED
		Pp3c10_7690	1.05693	0	0	ACYL-COA N-ACYLTRANSFERASE WITH RING/FYVE/PHD-TYPE ZINC FINGER DOMAIN-CONTAINING PROTEIN
		Pp3c8_18190	1.20466	0	0	unknown
		Pp3c1_32943	1.73851	0	0	ARM REPEAT SUPERFAMILY PROTEIN
		Pp3c4_24360	1.88702	0	0	Pectate lyase superfamily protein (Pectate_lyase_3)
		Pp3c1_31900	1.15779	0	0	Ras family (Ras) // EF hand associated (EF_assoc_2)
		Pp3c11_5410	1.03181	0	0	MYB-RELATED TRANSCRIPTION FACTOR-LIKE PROTEIN-RELATED
		Pp3c17_11810	1.02901	0	0	ATP-BINDING CASSETTE, SUB-FAMILY D MEMBER // SUBFAMILY NOT NAMED
		Pp3c1_13890	1.59619	0	0	PEROXISOMAL ADENINE NUCLEOTIDE CARRIER 1-RELATED
		Pp3c3_7840	1.82724	0	0	EXOSTOSIN HEPARAN SULFATE GLYCOSYLTRANSFERASE -RELATED // SUBFAMILY NOT NAMED
		Pp3c23_18540	1.1121	0	0	unknown
		Pp3c21_3640	1.07101	0	0	Galactose oxidase / Beta-galactose oxidase
		Pp3c14_19170	1.01105	0	0	F21J9.4
		Pp3c9_3830	1.01907	0	0	unknown
		Pp3c22_22990	1.00502	0	0	unknown
		Pp3c2_17290	1.57391	0	0	Ribonuclease T( / Ribonuclease T2
		Pp3c19_2820	1.60591	0	0	MRNA EXPORT FACTOR AND BUB3 // SUBFAMILY NOT NAMED
		Pp3c2_31770	1.43805	0	0	TRANSCRIPTION FACTOR TT2
		Pp3c18_90	1.09756	0	0	Glycoprotein 3-alpha-L-fucosyltransferase / GDP-L-Fuc:N-acetyl-beta-D-glucosaminide alpha-1,3-fucosyltransferase
		Pp3c12_13340	1.0069	0	0	unknown
		Pp3c18_10	1.14008	0	0	SERINE/THREONINE-PROTEIN KINASE STE7
		Pp3c5_5830	1.21566	0	0	BZIP-LIKE PROTEIN-RELATED
		Pp3c4_21490	1.31527	0	0	GENOMIC DNA, CHROMOSOME 3, P1 CLONE: MLD14-RELATED
		Pp3c7_324	1.04036	0	0	unknown
		Pp3c18_40	1.12501	0	0	MAP KINASE KINASE KINASE SSK2-RELATED
		Pp3c2_22630	-1.14571	-2.89163	-2.95338	GLUTAREDOXIN-C7-RELATED
		Pp3c21_18469	-1.51221	-2.52467	-2.58195	unknown
		Pp3c14_25660	-1.28057	-5.08501	-5.30725	GENOMIC DNA, CHROMOSOME 3, P1 CLONE: MXP5
		Pp3c12_9480	1.17523	-1.18354	-1.35587	Galactose oxidase / Beta-galactose oxidase
		Pp3c10_11150	1.17728	-1.98801	-2.32807	ZINC FINGER FYVE DOMAIN CONTAINING PROTEIN // SUBFAMILY NOT NAMED
		Pp3c16_1530	1.31749	-1.60678	-1.97383	unknown
		Pp3c3_24830	-1.0332	-2.30312	-2.51632	PECTINESTERASE 8-RELATED
		Pp3c4_22170	1.07212	-2.24383	-2.76513	unknown
		Pp3c4_570	-1.3166	-4.71177	-4.18976	unknown
		Pp3c2_4100	-1.01223	-1.89582	-1.76641	ribulose-bisphosphate carboxylase small chain (rbcS)
		Pp3c20_19460	1.28727	-4.97538	-4.18127	EXPRESSED PROTEIN
		Pp3c11_18880	1.60881	-1.73867	-1.16319	Probable lipid transfer (LTP_2)
		Pp3c26_5390	1.77807	-4.96271	-3.72443	Gamma-glutamylcyclotransferase
		Pp3c21_16670	-1.29187	-2.71834	-2.61183	Diacylglycerol kinase (ATP) / Diglyceride kinase
		Pp3c26_2110	1.09987	-3.29093	-2.8678	F-BOX ONLY PROTEIN 13
		Pp3c13_9240	1.8231	-2.09707	-1.94286	NHL DOMAIN-CONTAINING PROTEIN
		Pp3c13_9880	-1.45631	-7.13403	-5.64427	AP2 domain (AP2)
		Pp3c1_17220	1.03887	-1.79923	-1.04543	ATP-binding cassette, subfamily G (WHITE), member 2 (ABCG2)
		Pp3c13_23730	-1.1823	-4.37319	-3.56136	methionine-gamma-lyase (E4.4.1.11)
		Pp3c3_25610	-1.02779	-2.55689	-2.22221	No apical meristem (NAM) protein (NAM)
		Pp3c10_17840	1.1113	-1.81269	-1.18273	unknown
		Pp3c17_16410	-1.10168	-3.84862	-3.23274	unknown
		Pp3c24_5860	-1.47936	-6.3348	-4.24266	unknown
		Pp3c19_8310	-1.41	-3.80382	-2.80963	DELLA protein (DELLA)
		Pp3c15_11740	-1.31145	-6.97904	-4.77806	unknown
		Pp3c10_6880	-1.05352	-4.03337	-2.86469	MITOCHONDRIAL SUBSTRATE CARRIER FAMILY PROTEIN B
		Pp3c18_14350	-1.06209	-5.73109	-4.29865	unknown
		Pp3c12_5490	1.3041	1.03284	1.1173	auxin influx carrier (AUX1 LAX family) (AUX1, LAX)
		Pp3c26_12600	-1.09255	-4.36982	-3.3123	EF-HAND CALCIUM-BINDING DOMAIN CONTAINING PROTEIN // SUBFAMILY NOT NAMED
		Pp3c17_12970	-1.94216	-7.6265	-5.65364	BETA EXPANSIN 6-RELATED
		Pp3c14_17640	-1.09811	-3.19735	-2.15832	Gibberellin 3-beta-dioxygenase / Gibberellin 3-beta-hydroxylase
		Pp3c2_19460	-1.05748	-5.24456	-3.16152	Protein kinase domain (Pkinase) // Leucine rich repeat N-terminal domain (LRRNT_2)
		Pp3c8_19690	1.22966	-1.15066	0	Starch synthase / Starch (bacterial glycogen) synthase
		Pp3c2_29500	-1.00314	-4.13493	-2.4877	unknown
		Pp3c11_22660	1.13512	-1.2829	0	Hexadecanal dehydrogenase (acylating) / Fatty acyl-CoA reductase
		Pp3c19_6350	-1.11012	-2.36551	-1.62242	Sucrose-phosphate phosphatase / Sucrose-6-phosphate phosphatase
		Pp3c1_35100	3.11373	0	1.83141	pectate lyase (pel)
		Pp3c2_21750	-1.1798	-5.52392	-2.92989	unknown
		Pp3c3_18330	-1.63702	-1.74774	-1.68553	unknown
		Pp3c19_15950	-1.42238	-2.68564	-1.89918	Oxysterol-binding protein
		Pp3c7_22190	2.06319	-6.19042	-1.10408	HEAVY METAL TRANSPORT/DETOXIFICATION DOMAIN-CONTAINING PROTEIN
		Pp3c17_9430	1.38445	-2.49641	0	GAG-POL-RELATED RETROTRANSPOSON // SUBFAMILY NOT NAMED
		Pp3c4_21070	-1.19795	-2.6945	-1.63431	Protein of unknown function (DUF298 (DUF2985)
		Pp3c23_18320	-1.11963	-2.43649	-1.5501	VQ motif (VQ)
